# Supplementary material for: Trade-off in genome turnover events leading to adaptive evolution of Microcystis aeruginosa species complex
Source: BMC Genomics. 2023 Aug 17;24:462. doi: 10.1186/s12864-023-09555-3 (PMC10433662; doi:10.1186/s12864-023-09555-3)
Supplement: Supplementary file 2 — Supplementary Material 2 [file 12864_2023_9555_MOESM2_ESM.xls]

## Sheet: Table S1
Table S1 Summary for Microcystis strains with sequenced genomes used in this study.
Organism	Accession number	Genome status	# of contigs	Completeness (%)	Contamination (%)	Genome size (Mb)	GC content (%)	# of protein	Original source	Reference
M. aeruginosa
NIES-843	AP009552	Complete	1	99.89	0.51	5.84	42.3	5,643b	NGd	[1]
PCC 7806SL	CP020771	Complete	1	99.67	1.45	5.14	42.1	4,825b	Freshwater, Netherlands	[2]
NIES-298	CP046058/CP046059	Complete	1	99.89	0.07	5.02	42.5859	4,672b	Lake Kasumigaura, Japan	[3]
NIES-2549	CP011304/CP026286	Complete	1	99.89	0.07	4.3	42.9032	3,986b	Lake Kasumigaura, Japan	[4]
NIES-2481	CP012375/CP025929	Complete	1	99.82	0.07	4.44	42.8601	4,005b	Lake Kasumigaura, Japan	[5]
FD4	CP046973/CP046974	Complete	1	99.34	0.62	5.49	42.5936	5,368b	Freshwater from Caloosahatchee River, Florida, USA	NPe
EAWAG127a	SRLN00000000	Draft	22	99.78	3.44	4.97	42.7	4,959b	Lake Mazurian, Poland	[6]
TAIHU98	ANKQ00000000	Draft	4	99.89	0.22	4.85	42.5	5,356b	Freshwater from Lake Taihu, China	[7]
KW	MVGR00000000	Draft	6	97.92	0.51	5.89	42.8	5,759b	Reservoir Wangsong, Uiwang, Gyeonggi, South Korea	[8]
NIES-87	BFAC00000000	Draft	206	99.89	0.84	4.95	42.9	4,355b	Lake Kasumigaura, Japan	[9]
NIES-44	BBPA00000000	Draft	79	99.89	0.07	4.57	43.2	4,790b	Lake Kasumigaura, Ibaraki, Japan	[10]
NIES-4325	BJKP00000000	Draft	166	99.89	0	3.88	43.2	3,613b	Lake Abashiri, Japan	[11]
FACHB-524	RJVW00000000	Draft	119	99.45	0.29	4.85	42.6	4,922b	Lake Donghu, China	NPe
NIES-3787	BJCH00000000	Draft	214	99.89	0.66	4.38	43	4,125b	Lake Kasumigaura, Ibaraki, Japan	[12]
NIES-3806	BJCJ00000000	Draft	235	99.89	0.37	4.52	43	4,179b	Lake Kasumigaura, Ibaraki, Japan	[12]
NIES-98	MDZH00000000	Draft	497	99.67	0.37	4.98	42.4	5,140b	Lake Kasumigaura, Japan	[13]
NIES-2521	BHVQ00000000	Draft	176	99.89	0.37	4.27	43.1	4,027b	Lake Kasumigaura, Japan	NPe
NIES-3807	BJCK00000000	Draft	228	99.89	0.95	4.37	43	4,065b	Lake Kasumigaura, Ibaraki, Japan	[12]
NIES-3804	BJCI00000000	Draft	238	99.89	0.37	4.52	43	4,225b	Lake Kasumigaura, Ibaraki, Japan	[12]
NIES-1211	BEIV00000000	Draft	264	99.89	0.51	4.74	42.8	4,465b	Lake Tofutsu, Japan	[14]
NIES-88	JXYX00000000	Draft	29	99.45	0.84	5.26	43	4,533b	Lake Kawaguchi, Yamanashi, Japan	[15]
NIES-2519	BHVO00000000	Draft	412	99.89	0.58	4.94	42.7	4,700b	Lake Kitaura, Japan	NPe
NIES-2522	BHVR00000000	Draft	412	99.89	0.37	4.9	42.7	4,627b	Pond Hyotan-ike, Japan	NPe
Sj	BDSG00000000	Draft	341	99.67	0.18	4.62	42.8	4,187b	Lake Shinji, Japan	[16]
NIES-4264	BHVS00000000	Draft	468	99.89	0.8	4.97	42.7	4,671b	Lake Kasumigaura, Ibaraki, Japan	Npe
NIES-2520	BHVP00000000	Draft	475	99.67	0.07	5.27	42.8	4,837b	Lake Teganuma, Japan	NPe
NIES-4285	BIFY00000000	Draft	444	99.89	0.73	5.25	42.6	4,928b	Lake Abashiri, Japan	[16]
NaRes975	MOLN00000000	Draft	413	99.89	0.51	5.12	42.4	4,815c	Reservoir Nanwan, Henan Province, China	NPe
LEGE 91341	JADEXY000000000	Draft	280	99.84	0.18	4.49	42.9	4,121b	Pond, Lagoa das Braas, Quiaios, Portugal	NPe
DIANCHI905	AOCI00000000	Draft	335	99.01	2.92	4.86	42.5	5,571b	Lake Dianchi, China	[17]
BLCC-F158	JACEGC000000000	Draft	512	99.89	0.62	5.17	42.8	4,991b	Lake Tohopekaliga, Florida, USA	[18]
PCC 9806	CAIL00000000	Draft	310	99.45	0.18	4.26	43.1	3,995b	NGd	NPe
PCC 9432	CAIH00000000	Draft	438	99.89	0.29	4.99	42.5	4,771b	NGd	NPe
LEGE 00239	JADEVY000000000	Draft	359	99.84	0.51	5.07	42.5	4,998b	Maranho dam reservoir, campsite at Avis, Portugal	NPe
KLA2	VTRR00000000	Draft	251	99.45	0.29	5.21	42.8	5,166b	Freshwater reservoir, California, USA	[19]
PCC 9808	CAIN00000000	Draft	479	99.89	0.51	5.05	42.4	4,850b	NGd	NPe
CHAOHU 1326	MOLZ00000000	Draft	617	99.67	1.39	5.27	42.5	4,928c	Eutrophic wate from Lake Chaohu, China	NPe
PCC 7941	CAIK00000000	Draft	433	99.89	0.73	4.8	42.6	4,524b	NGd	[20]
BLCC-F108	JACEGB000000000	Draft	487	99.23	0.51	5.04	42.6	4,786b	Pelican Bay, Lake Okeechobee, Florida, USA	[18]
PCC 9701	CAIQ00000000	Draft	550	99.89	0.29	4.76	42.7	4,489b	NGd	NPe
LEGE 11464	JADEXM000000000	Draft	500	98.57	0.29	4.77	42.9	4,456b	Greece	NPe
PCC 9443	CAIJ00000000	Draft	760	99.67	0.58	5.19	42.7	4,787b	NGd	NPe
11-30S32	BHVU00000000	Draft	814	99.89	0.51	5.36	42.7	5,354b	Freshwater from Pond Hirosawanoike , Kyoto, Japan	[21]
PCC 9807	CAIM00000000	Draft	782	99.45	0.91	5.16	42.6	4,793b	NGd	NPe
PCC 9809	CAIO00000000	Draft	809	99.89	1.06	5.01	42.8	4,686b	NGd	NPe
PCC 9717	CAII00000000	Draft	892	99.67	0.29	5.3	42.7	4,845b	NGd	NPe
PCC 7005	AQPY00000000	Draft	1363	99.89	0.22	4.91	42.5	4,927c	Lake Mendota, Madison, WI, USA	[22]
DA14	QQWE00000000	Draft	20	99.23	2.7	5.14	43.5	5,014b	Freshwater from Lake Dianchi, China	NPe
PMC 728.11	JADCRC000000000	Draft	277	98.57	1.02	5.54	42.4	5,229b	Freshwater pond, Valence, France	NPe
Ma_MB_F_20061100_S20	SFBG00000000	Draft	147	99.01	0.8	4.43	42.7	4,422b	Lake Furnas, Minas Gerais, Brazil	[23]
Ma_MB_F_20061100_S20D	SFBH00000000	Draft	169	99.67	0.8	4.5	42.7	4,489b	Lake Furnas, Minas Gerais, Brazil	[23]
LE3	MTBS00000000	Draft	163	99.23	0.07	4.56	42.8	4,133c	Lake Erie, Western Basin, USA	[24]
BS13-02	JAADAE000000000	Draft	250	99.67	0.37	4.62	42.3	4,464b	Freshwater from Lake Baseline, Allegan County, MI, USA	[25]
W11-06	JAADBQ000000000	Draft	245	99.89	0.37	4.48	42.8	4,414b	Lake Wintergreen, Kalamazoo County, MI, USA	[25]
L211-07	JAADAY000000000	Draft	268	99.89	0.48	4.93	42.7	4,744b	Freshwater from Lake MSU2, Ingham County, MI, USA	[25]
Ma_MB_S_20031200_S102D	SFBJ00000000	Draft	246	99.89	0.15	4.64	42.5	4,649b	Lake Santa, Minas Gerais, Brazil	[23]
Ma_MB_F_20061100_S19	SFBM00000000	Draft	221	98.79	1.99	4.68	42.7	4,735b	Lake Furnas, Minas Gerais, Brazil	[23]
Ma_SC_T_19800800_S464	SFBL00000000	Draft	240	97.04	0.51	4.77	42.5	4,741b	Lake Tramping, Saskatchewan, Canada	[23]
L311-01	JAADBB000000000	Draft	275	99.89	0.29	4.77	42.7	4,651b	Freshwater from Lake MSU3, Ingham County, MI, USA	[25]
Ma_OC_LR_19540900_S633	SFBQ00000000	Draft	231	97.48	0.07	4.73	42.6	4,779b	Little Rideau, Ontario, Canada	[23]
Ma_MB_F_20061100_S19D	SFBN00000000	Draft	242	99.23	0.29	4.72	42.8	4,813b	Lake Furnas, Minas Gerais, Brazil	[23]
Ma_MB_S_20031200_S102	SFBI00000000	Draft	219	99.23	0.15	4.57	42.5	4,549b	Lake Santa, Minas Gerais, Brazil	[23]
W11-03	JAADBP000000000	Draft	257	99.89	0.29	4.48	42.8	4,415b	Lake Wintergreen, Kalamazoo County, MI, USA	[25]
W13-11	JAADBR000000000	Draft	279	99.89	0.73	4.87	42.4	5,014b	Lake Wintergreen, Kalamazoo County, MI, USA	[25]
Ma_OC_H_19870700_S124	SFBR00000000	Draft	213	99.01	0.29	4.36	43.3	4,369b	Lake Heart, Ontario, Canada	[23]
Ma_QC_C_20070703_M131	SFCA00000000	Draft	274	99.23	0.73	4.88	42.9	4,988b	Lake Champlain, Quebec, Canada	[23]
TA09	QQWA00000000	Draft	173	96.38	0.73	5.01	41.7	5,073b	Freshwater from Lake Taihu, Jiangsu, China	[26]
Ma_AC_P_19900807_S300	SFBP00000000	Draft	235	97.92	0.42	4.51	42.5	4,515b	Pond Pretzlaff, Alberta, Canada	[23]
LG11-05	JAADBD000000000	Draft	326	99.38	0.29	5.06	42.7	4,907b	Freshwater from Lake Lansing, Ingham County, MI, USA	[25]
LG13-03	JAADBE000000000	Draft	337	99.45	0.29	5.04	42.7	4,902b	Freshwater from Lake Lansing, Ingham County, MI, USA	[25]
L211-11	JAADBA000000000	Draft	392	99.89	0.51	5.12	42.7	4,995b	Freshwater from Lake MSU2, Ingham County, MI, USA	[25]
LG13-13	JAADBH000000000	Draft	363	99.45	0.37	5.05	42.7	4,918b	Freshwater from Lake Lansing, Ingham County, MI, USA	[25]
K13-06	JAADAU000000000	Draft	353	99.89	0.29	4.99	42.9	4,812b	Freshwater from Lake Kent, Oakland County, MI, USA	[25]
LG13-12	JAADBG000000000	Draft	396	99.45	0.58	4.98	42.6	4,929b	Freshwater from Lake Lansing, Ingham County, MI, USA	[25]
L211-101	JAADAZ000000000	Draft	353	99.89	0.51	5.1	42.7	5,007b	Freshwater from Lake MSU2, Ingham County, MI, USA	[25]
LG13-11	JAADBF000000000	Draft	426	99.67	0.62	5.08	42.7	5,042b	Freshwater from Lake Lansing, Ingham County, MI, USA	[25]
F13-15	JAADAG000000000	Draft	446	99.89	0.69	5.44	42.7	5,299b	Freshwater from Lake Ford, Washtenaw County, MI, USA	[25]
Ma_QC_B_20070730_S2	SFBK00000000	Draft	311	96.16	0.62	4.67	42.6	4,717b	Lake Brome, Quebec, Canada	[23]
K13-10	JAADAW000000000	Draft	481	99.67	0.51	5.31	42.9	5,167b	Freshwater from Lake Kent, Oakland County, MI, USA	[25]
K13-05	JAADAT000000000	Draft	456	99.23	0.51	5.27	42.8	5,099b	Freshwater from Lake Kent, Oakland County, MI, USA	[25]
Ma_QC_Ch_20071001_S25D	SFBE00000000	Draft	395	98.14	0.07	4.61	42.6	4,778b	Reservoir Choiniere, Quebec, Canada	[23]
BS13-10	JAADAF000000000	Draft	549	99.89	0.15	5.18	42.4	5,192b	Freshwater from Lake Baseline, Allegan County, MI, USA	[25]
Ma_QC_Ch_20071001_M135	SFBC00000000	Draft	463	97.26	1.61	4.74	42.7	4,918b	Reservoir Choiniere, Quebec, Canada	[23]
W13-18	JAADBV000000000	Draft	589	99.45	0.51	4.97	42.5	4,864b	Lake Wintergreen, Kalamazoo County, MI, USA	[25]
LL13-06	JAADBK000000000	Draft	594	98.72	0.29	4.82	42.4	4,806b	Lake Little Long, Barry County, MI, USA	[25]
W13-13	JAADBS000000000	Draft	595	99.45	0.07	4.96	42.5	4,933b	Lake Wintergreen, Kalamazoo County, MI, USA	[25]
K13-07	JAADAV000000000	Draft	615	99.67	0.4	4.98	42.5	4,875b	Freshwater from Lake Kent, Oakland County, MI, USA	[25]
L111-01	JAADAX000000000	Draft	596	99.01	0.18	5.01	42.6	4,967b	Freshwater from Lake MSU1, Ingham County, MI, USA	[25]
W13-15	JAADBT000000000	Draft	638	99.45	0.07	5.07	42.4	5,401b	Lake Wintergreen, Kalamazoo County, MI, USA	[25]
BS11-05	JAADAD000000000	Draft	586	99.23	0.07	4.92	42.5	4,844b	Freshwater from Baseline Lake, Allegan County, MI, USA	[25]
S11-01	JAADBL000000000	Draft	619	99.23	0.51	4.98	42.5	4,859b	Lake Sherman, Kalamazoo County, MI, USA	[25]
S11-05	JAADBM000000000	Draft	622	99.01	0.73	4.98	42.5	4,837b	Lake Sherman, Kalamazoo County, MI, USA	[25]
G11-04	JAADAI000000000	Draft	634	98.79	0.15	5	42.5	4,970b	Freshwater from Lake Gull, Kalamazoo County, MI, USA	[25]
W13-16	JAADBU000000000	Draft	617	99.23	0.07	5.01	42.4	4,961b	Lake Wintergreen, Kalamazoo County, MI, USA	[25]
LE13-04	JAADBC000000000	Draft	631	99.67	0.22	5.04	42.5	5,020b	Freshwater from Lee Lake, Calhoun County, MI, USA	[25]
G13-05	JAADAN000000000	Draft	644	99.01	0.07	5.11	42.5	5,114b	Freshwater from Lake Gull, Kalamazoo County, MI, USA	[25]
G13-09	JAADAP000000000	Draft	638	99.89	0.15	4.91	42.4	4,964b	Freshwater from Lake Gull, Kalamazoo County, MI, USA	[25]
G11-09	JAADAK000000000	Draft	668	98.57	0.37	5.07	42.4	5,140b	Freshwater Lake, Kalamazoo County, MI, USA	[25]
G13-10	JAADAQ000000000	Draft	689	98.36	0.95	5.12	42.5	5,090b	Freshwater from Lake Gull, Kalamazoo County, MI, USA	[25]
G13-07	JAADAO000000000	Draft	684	98.79	0.07	5.09	42.5	5,140b	Freshwater from Lake Gull, Kalamazoo County, MI, USA	[25]
G13-11	JAADAR000000000	Draft	674	99.01	0.07	5.02	42.5	4,997b	Freshwater from Lake Gull, Kalamazoo County, MI, USA	[25]
BK11-02	JAADAC000000000	Draft	687	99.45	0.29	4.92	42.6	4,853b	Surfacewate from Lake Baker, Barry County, MI, USA	[25]
G11-01	JAADAH000000000	Draft	735	98.57	0.51	5.24	42.5	5,239b	Freshwater from Lake Gull, Kalamazoo County, MI, USA	[25]
LL11-07	JAADBI000000000	Draft	779	99.23	0.69	5.15	42.4	5,152b	Lake Little Long, Barry County, MI, USA	[25]
G13-01	JAADAL000000000	Draft	765	98.79	0.29	5.07	42.5	5,034b	Freshwater from Lake Gull, Kalamazoo County, MI, USA	[25]
G13-12	JAADAS000000000	Draft	774	98.79	0.37	5.07	42.6	4,981b	Freshwater from Lake Gull, Kalamazoo County, MI, USA	[25]
SX13-11	JAADBO000000000	Draft	805	99.23	0.37	5.09	42.5	5,037b	Freshwater from Lake Sixteen, Allegan County, MI, USA	[25]
LL13-03	JAADBJ000000000	Draft	801	98.79	0.91	5.13	42.5	5,210b	Freshwater from Lake Little Long, Barry County, MI, USA	[25]
G13-03	JAADAM000000000	Draft	802	98.57	0.48	5.12	42.5	5,149b	Freshwater from Lake Gull, Kalamazoo County, MI, USA	[25]
G11-06	JAADAJ000000000	Draft	849	99.23	1.21	5.14	42.4	5,232b	Freshwater from Lake Gull, Kalamazoo County, MI, USA	[25]
SX13-01	JAADBN000000000	Draft	1052	96.71	3.87	5.28	42.4	5,469b	Lake Sixteen, Allegan County, MI, USA	[25]
FCY-28	AJUT00000000	Draft	1905	99.64	0.51	3.63	43.3	3,985c	NGd	[27]
FCY-27	AJUS00000000	Draft	2045	99.34	0.62	3.68	43.2	4,386c	NGd	[27]
FCY-26	AJHB00000000	Draft	1944	99.67	0.29	3.69	43.2	4,096c	NGd	[27]
Ma_AC_P_19900807_S299	SFBU00000000	Draft	545	69.64a	2.05	4.14	42	3,448b	Pond Pretzlaff, Alberta, Canada	[28]
Ma_QC_Ca_00000000_S207	SFBF00000000	Draft	403	88.41a	0.29	4.18	42.4	3,821b	Lake Caron, Quebec, Canada	[28]
Ma_QC_C_20070823_S13	SFBA00000000	Draft	370	89.77a	0	4.36	42.4	3,920b	Lake Champlain, Quebec, Canada	[28]
Ma_QC_C_20070823_S13D	SFBB00000000	Draft	365	89.99a	0.07	4.38	42.3	3,956b	Lake Champlain, Quebec, Canada	[28]
Ma_QC_Ch_20071001_S25	SFBD00000000	Draft	337	90.68a	0.29	4.27	42.5	3,923b	Reservoir Choiniere, Quebec, Canada	[28]
SPC777	ASZQ00000000	Draft	278	94.85a	16.52a	5.46	42.6	5,241b	Sao Paulo Botanical Institute, Brazil	[26]
CACIAM 03	MCIH00000000	Draft	249	98.22	6.25a	5.03	42.9	4,197b	Tucurui , Brazil	[29]
Microcystis sp.
MC19	CP020664	Complete	1	99.89	0.58	5.02024	42.7	4,768b	Lake Seo, Suwon, Gyeonggi, South Korea	NPe
0824	BDSM00000000	Draft	78	99.89	0.51	4.10317	43	4,135b	Lake Hachiro, Akita, Japan	NPe
T1-4	CAIP00000000	Draft	449	99.67	0.15	4.69375	42.8	4,438b	NGd	NPe
LEGE 00066	JADEVX000000000	Draft	383	99.18	0.44	4.80998	42.3	4,998b	Lake Takerkoust, Morocco	NPe
Msp_OC_L_20101000_S702	SFBO00000000	Draft	232	97.77	0.22	4.79997	42.7	5,064b	Lakeland, Ontario, Canada	[23]
M_QC_C_20170808_M9Col	SFBZ00000000	Draft	343	97.92	0.29	4.48602	43	4,577b	Lake Champlain, Quebec, Canada	[23]
M_OC_Ca_00000000_S217Cul	SFBW00000000	Draft	372	98.36	0.29	4.81944	42.7	4,969b	Lake Caron, Quebec, Canada	[23]
M_OC_Ca_00000000_C217Col	SFBV00000000	Draft	366	98.14	0.51	4.81704	42.7	4,949b	Lake Caron, Quebec, Canada	[23]
M_QC_C_20170808_M2Col	SFBX00000000	Draft	352	97.92	0.29	4.52289	42.9	4,632b	Lake Champlain, Quebec, Canada	[23]
M_QC_C_20170808_M3Col	SFBY00000000	Draft	486	95.36	0.11	4.53579	42.5	4,680b	Lake Champlain, Quebec, Canada	[23]
LaPlata_bin-3316	CAIXKS000000000	Draft	562	41.38a	1.72	1.44	43.7	1,740c	Freshwater from Puerto Rico	NPe
UppL5_bin-2285	CAILTN000000000	Draft	700	51.07a	1.46	1.58	43.9	1,775c	Freshwater from Sweden	NPe
LSC13-02	MTBT00000000	Draft	338	93.75a	0.29	4.28	42.3	3,942c	Lake St. Clair, Ontario, Canada	[30]
LEGE 08355	JADEXI000000000	Draft	965	94.52a	0.94	5.06	42.7	4,666b	Reservoir Torro, Portugal	NPe
M. flos-aquae
FACHB-1344	JACJSW000000000	Draft	243	99.67	0.37	5.25704	42.6	5,091b	Freshwater from China	[31]
TF09	QQWC00000000	Draft	13	99.23	0.29	5.10007	42.4	5,161b	Freshwater from Lake Taihu, Jiangsu, China	[32]
DF17	QQWB00000000	Draft	96	95.5	1.9	4.93135	42.8	4,977b	Freshwater from Lake Dianchi, China	[32]
Ma_QC_C_20070823_S18D	SFBT00000000	Draft	231	99.45	0.07	4.69401	42.8	4,696b	Lake Champlain, Quebec, Canada	[23]
Mf_QC_C_20070823_S20T	SFAK00000000	Draft	220	99.45	0.07	4.6557	42.8	4,974b	Lake Champlain, Quebec, Canada	[23]
Mf_QC_C_20070823_S20D	SFAJ00000000	Draft	216	98.36	0.07	4.65023	42.8	4,911b	Lake Champlain, Quebec, Canada	[23]
Mf_WU_F_19750830_S460	SFAN00000000	Draft	193	98.79	0.84	4.15968	43.2	4,485b	River Fox, Wisconsin, USA	[23]
Mf_QC_C_20070823_S10D	SFAM00000000	Draft	226	98.57	0.07	4.6328	42.8	4,600b	Lake Champlain, Quebec, Canada	[23]
Mf_QC_C_20070823_S10	SFAL00000000	Draft	229	98.14	0.07	4.65924	42.9	4,593b	Lake Champlain, Quebec, Canada	[23]
Mf_QC_C_20070823_S20	SFAI00000000	Draft	242	98.36	0.07	4.65085	42.9	4,588b	Lake Champlain, Quebec, Canada	[23]
Ma_QC_C_20070823_S18	SFBS00000000	Draft	316	68.42a	0.44	3.2	43.2	2,932b	Lake Champlain, Quebec, Canada	[27]
M. wesenbergii
FACHB-1317	JACJQV000000000	Draft	248	99.23	0.37	5.04189	42.5	5,014b	Freshwater from China	[31]
FACHB-1339	JACJPS000000000	Draft	605	97.82	0.29	4.43122	43.2	4,317b	Freshwater from China	[31]
TW10	QQWD00000000	Draft	68	99.23	0.07	4.55612	42.7	4,490b	Lake Taihu, Jiangsu, China	[32]
Mw_QC_B_20070930_S4	SFAQ00000000	Draft	176	98.79	0.29	4.49519	42.9	4,821b	Lake Brome, Quebec, Canada	[23]
Mw_QC_B_20070930_S4D	SFAR00000000	Draft	207	99.67	0.29	4.59237	42.9	4,960b	Lake Brome, Quebec, Canada	[23]
Mw_QC_S_20081001_S30D	SFAT00000000	Draft	208	99.89	0.29	4.46031	42.9	4,516b	Lake Selby, Quebec, Canada	[23]
Mw_QC_S_20081001_S30	SFAS00000000	Draft	196	97.92	0.29	4.36086	42.8	4,368b	Lake Selby, Quebec, Canada	[23]
Mw_MB_S_20031200_S109	SFAO00000000	Draft	209	98.79	0	4.0931	42.8	4,395b	Lake Santa, Minas Gerais, Brazil	[23]
Mw_MB_S_20031200_S109D	SFAP00000000	Draft	285	99.67	0.07	4.44744	43	4,804b	Lake Santa, Minas Gerais, Brazil	[23]
M. panniformis
FACHB-1757	CP011339	Complete	1	98.79	0.84	5.68684	42.4	5,974b	Lake Taihu, China	[33]
Mp_MB_F_20080800_S26	SFAG00000000	Draft	277	98.14	0.58	4.64511	42.4	4,951b	Lake Furnas, Minas Gerais, Brazil	NPe
Mp_GB_SS_20050300_S99	SFAE00000000	Draft	280	97.7	0.58	4.62212	42.4	4,926b	Lake Sao Simao, Goias-Brazil, Brazil	[23]
Mp_MB_F_20051200_S6	SFAA00000000	Draft	282	97.92	0.58	4.63699	42.3	4,926b	Lake Furnas, Minas Gerais, Brazil	[23]
Mp_GB_SS_20050300_S99D	SFAF00000000	Draft	319	99.01	0.58	4.75502	42.3	5,113b	Lake Sao Simao, Goias-Brazil, Brazil	[23]
Mp_MB_F_20080800_S26D	SFAH00000000	Draft	326	98.79	0.58	4.76196	42.3	5,133b	Lake Furnas, Minas Gerais, Brazil	[23]
Mp_MB_F_20051200_S6D	SFAB00000000	Draft	326	99.01	0.58	4.77862	42.3	5,131b	Lake Furnas, Minas Gerais, Brazil	[23]
Mp_MB_F_20051200_S9	SFAC00000000	Draft	274	97.48	0.51	4.50758	42.4	4,801b	Lake Furnas, Minas Gerais, Brazil	[23]
Mp_MB_F_20051200_S9D	SFAD00000000	Draft	336	98.79	0.58	4.78816	42.3	5,133b	Lake Furnas, Minas Gerais, Brazil	[23]
M. viridis
NIES-102	AP019314	Complete	1	99.89	0.51	5.8742	42.4	5,702b	Lake Kasumigaura, Japan	NPe
FACHB-1342	JACJSV000000000	Draft	138	99.67	0.18	4.69727	42.6	4,513b	Freshwater from China	[31]
Mv_BB_P_19951000_S68	SFAY00000000	Draft	292	96.16	0.3	4.61015	42.8	5,362b	Lake Pampulha, Belo Horizonte, Brazil	[23]
Mv_BB_P_19951000_S69	SFAW00000000	Draft	298	95.72	0.52	4.66735	42.8	5,118b	Lake Pampulha, Belo Horizonte, Brazil	[23]
Mv_BB_P_19951000_S69D	SFAX00000000	Draft	349	99.01	0.52	4.8252	42.8	5,313b	Lake Pampulha, Belo Horizonte, Brazil	[23]
Mv_BB_P_19951000_S68D	SFAZ00000000	Draft	352	98.79	0.52	4.81118	42.8	5,308b	Lake Pampulha, Belo Horizonte, Brazil	[23]
M. novacekii
Mn_MB_F_20050700_S1	SFAU00000000	Draft	295	97.92	0.51	4.6982	42.8	5,115b	Lake Furnas, Minas Gerais, Brazil	[23]
Mn_MB_F_20050700_S1D	SFAV00000000	Draft	348	98.57	0.51	4.78856	42.8	5,225b	Lake Furnas, Minas Gerais, Brazil	[23]
M. elabens
FACHB-917	JACJSZ000000000	Draft	121	99.73	0.68	3.68	68.1	3,789b	Freshwater from China	[31]
In this study, 173 Microcystis genomes was collected from the National Center for Biotechnology Information repository as of June 2021, and 161 of them with high quality (completeness ≥ 95%; contamination ≤ 5%) were retained for further analyses. a Values below the thresholds of completeness (95%) and contamination (5%) are shown in red color. b The coding sequences were extracted from GenBank fi…

## Sheet: Table S2
Table S2 Whole-genome-wide comparison for species delineation of Microcystis strains.
No.	Strain	NIES-843	NIES-102	PCC 9809	DF17	L211-11	L211-101	11-30S32	NIES-88	M_QC_C_20170808_M9Col	M_QC_C_20170808_M2Col	KW	PCC 9717	FACHB-1344	K13-05	K13-10	NIES-2520	K13-06	PCC 9701	FACHB-1339	CHAOHU 1326	FACHB-1757	NIES-3804	BLCC-F108	G13-01	G13-09	G13-12	SX13-11	TW10	L111-01	M_OC_Ca_00000000_C217Col	M_OC_Ca_00000000_S217Cul	Ma_OC_H_19870700_S124	Mf_QC_C_20070823_S20	Mf_QC_C_20070823_S20T	NIES-44	PCC 9806	W13-16	BS11-05	G13-11	LE13-04	Ma_QC_C_20070823_S18D	Mf_QC_C_20070823_S10D	Mf_QC_C_20070823_S20D	W13-13	W13-15	BS13-10	G11-01	G13-07
1	NIES-843	*	0.99958	0.99685	0.99671	0.99706	0.99706	0.99721	0.99743	0.99535	0.9956	0.99788	0.99756	0.99633	0.99719	0.99719	0.99721	0.99656	0.99461	0.99372	0.99584	0.99604	0.99471	0.99547	0.9939	0.9938	0.99422	0.9942	0.99491	0.99347	0.99445	0.99441	0.99404	0.99391	0.99395	0.99517	0.99358	0.99406	0.99351	0.9933	0.99348	0.99418	0.99399	0.99412	0.99411	0.99398	0.99407	0.99421	0.99359
2	NIES-102	98.82	*	0.99645	0.99637	0.99663	0.99664	0.99694	0.99709	0.99478	0.99504	0.99811	0.99698	0.99597	0.99651	0.99658	0.99683	0.99604	0.99413	0.993	0.9954	0.99584	0.99422	0.9949	0.9936	0.99345	0.99388	0.9939	0.99441	0.99316	0.99389	0.99386	0.99347	0.99346	0.99352	0.99466	0.99299	0.9937	0.99322	0.99301	0.99322	0.99376	0.99357	0.99372	0.99378	0.99364	0.99377	0.99386	0.99316
3	PCC 9809	98.32	98.33	*	0.9989	0.99959	0.99961	0.99776	0.99863	0.99862	0.99877	0.99504	0.99864	0.99886	0.99825	0.99828	0.99891	0.99892	0.99819	0.99738	0.99733	0.99563	0.99844	0.99745	0.99703	0.99726	0.99718	0.99713	0.99788	0.99692	0.99701	0.99707	0.99773	0.99712	0.99721	0.99799	0.9979	0.99708	0.99714	0.99654	0.99668	0.99731	0.99724	0.99732	0.99721	0.99697	0.99702	0.99696	0.9968
4	DF17	98.16	98.2	98.64	*	0.99873	0.99873	0.99719	0.99798	0.99749	0.9976	0.99557	0.9978	0.99817	0.99768	0.99764	0.99785	0.99762	0.99701	0.99581	0.99681	0.99526	0.99718	0.9965	0.99646	0.99657	0.99692	0.99671	0.9966	0.9961	0.99599	0.99605	0.99661	0.99613	0.99607	0.99667	0.99626	0.99641	0.99644	0.99574	0.99625	0.99623	0.9961	0.99619	0.99648	0.99634	0.99668	0.99664	0.99611
5	L211-11	97.59	97.66	98.07	97.83	*	0.99999	0.99766	0.99873	0.99848	0.99861	0.99502	0.99872	0.9988	0.99847	0.99849	0.99899	0.99893	0.99784	0.99702	0.99751	0.99576	0.99806	0.99744	0.99722	0.99737	0.99741	0.99731	0.99735	0.99708	0.99711	0.99716	0.99709	0.99677	0.99692	0.99756	0.99746	0.99734	0.99732	0.99674	0.99686	0.99703	0.99692	0.997	0.99739	0.99721	0.99729	0.99721	0.99699
6	L211-101	97.59	97.65	98.05	97.81	99.83	*	0.99769	0.99876	0.9985	0.99864	0.99502	0.99869	0.99881	0.99844	0.99846	0.999	0.99895	0.99786	0.99711	0.99753	0.99581	0.99812	0.99745	0.99725	0.99741	0.99743	0.99735	0.99745	0.99713	0.99713	0.99719	0.99718	0.9968	0.99694	0.99765	0.99751	0.99738	0.99736	0.99678	0.9969	0.99705	0.99695	0.99703	0.99743	0.99725	0.99733	0.99724	0.99703
7	11-30S32	97.55	97.56	97.55	97.5	97.11	97.11	*	0.9981	0.99655	0.99681	0.99622	0.99678	0.99859	0.99673	0.99674	0.99871	0.99825	0.99639	0.99655	0.99755	0.99609	0.99658	0.99706	0.99713	0.99687	0.99723	0.99722	0.99711	0.99679	0.99632	0.99639	0.99668	0.99573	0.99574	0.99736	0.99521	0.99722	0.99689	0.99688	0.997	0.99605	0.99585	0.99599	0.99729	0.99715	0.99718	0.99727	0.99678
8	NIES-88	97.33	97.35	97.46	97.39	96.97	96.96	97.49	*	0.999	0.99907	0.99533	0.99807	0.99812	0.99787	0.99778	0.99877	0.99876	0.99755	0.99783	0.99804	0.99685	0.9985	0.99814	0.99688	0.99715	0.99691	0.99703	0.9983	0.99686	0.9976	0.99762	0.99791	0.99675	0.99695	0.99841	0.9979	0.99707	0.99704	0.99655	0.99645	0.99703	0.99695	0.99703	0.99711	0.99699	0.99682	0.99689	0.99669
9	M_QC_C_20170808_M9Col	97.29	97.29	97.39	97.29	96.95	96.94	97.51	98.74	*	0.99996	0.99322	0.99785	0.99745	0.9978	0.9977	0.9979	0.99837	0.99783	0.99803	0.99701	0.99481	0.99876	0.99752	0.99583	0.99632	0.99591	0.99607	0.9981	0.99595	0.99737	0.99738	0.99815	0.99727	0.99746	0.9981	0.99878	0.99608	0.9962	0.99544	0.9954	0.99745	0.99744	0.99746	0.9962	0.99594	0.99565	0.99577	0.99566
10	M_QC_C_20170808_M2Col	97.26	97.28	97.37	97.27	96.93	96.92	97.48	98.73	99.91	*	0.99355	0.99799	0.99764	0.99792	0.99781	0.99811	0.99851	0.99795	0.99811	0.99727	0.9951	0.99884	0.99773	0.996	0.99651	0.9961	0.99625	0.99822	0.99616	0.9976	0.99762	0.99822	0.99737	0.99754	0.99822	0.99878	0.99633	0.99641	0.99565	0.9956	0.99757	0.99753	0.99756	0.99643	0.99618	0.99583	0.99594	0.99584
11	KW	97.25	97.32	97.38	97.28	96.94	96.94	97.6	97.19	97.17	97.14	*	0.99596	0.9945	0.99606	0.99613	0.99536	0.99446	0.99204	0.99067	0.99433	0.99427	0.99237	0.99359	0.99222	0.9918	0.99262	0.99266	0.99215	0.99155	0.99282	0.99281	0.99137	0.99217	0.99196	0.99233	0.99053	0.99215	0.99146	0.99131	0.99178	0.99231	0.99203	0.99215	0.99219	0.99199	0.9924	0.99265	0.99164
12	PCC 9717	97.07	97.07	97.14	97.04	96.75	96.75	97.38	96.96	96.93	96.92	96.98	*	0.99752	0.99947	0.99946	0.99808	0.99799	0.99652	0.9952	0.99703	0.99534	0.99688	0.99718	0.99435	0.99444	0.99467	0.99463	0.99588	0.99414	0.99651	0.99655	0.99552	0.99587	0.99593	0.99613	0.99651	0.99457	0.99433	0.99368	0.99382	0.99613	0.99602	0.99607	0.99463	0.99443	0.99437	0.99452	0.994
13	FACHB-1344	97	97.09	97.18	97.08	96.72	96.72	97.64	97.15	97.1	97.09	97.08	96.94	*	0.99725	0.99723	0.99891	0.99879	0.99777	0.99699	0.99714	0.99519	0.99743	0.99687	0.99775	0.99764	0.99784	0.99785	0.99748	0.99748	0.99623	0.99631	0.99712	0.99645	0.99652	0.9976	0.99657	0.99778	0.99757	0.99721	0.99751	0.99673	0.99663	0.99674	0.99778	0.99768	0.9978	0.99775	0.99729
14	K13-05	97	97	97.1	96.97	96.67	96.66	97.32	96.94	96.92	96.9	96.88	98.56	96.93	*	0.99997	0.99788	0.99812	0.99695	0.9954	0.99723	0.99497	0.99648	0.99714	0.99394	0.99398	0.99434	0.99427	0.99583	0.99358	0.99659	0.99662	0.99571	0.99687	0.99688	0.99603	0.99575	0.99416	0.99396	0.99316	0.99334	0.99701	0.99693	0.99695	0.99427	0.99402	0.99402	0.99421	0.99365
15	K13-10	96.98	96.98	97.1	96.97	96.65	96.66	97.32	96.93	96.9	96.88	96.83	98.54	96.93	99.72	*	0.99785	0.99813	0.99689	0.9953	0.99714	0.99489	0.99642	0.99704	0.99393	0.99388	0.99433	0.99425	0.99574	0.99357	0.9965	0.99653	0.99564	0.99688	0.99687	0.99596	0.99564	0.9941	0.99392	0.99316	0.99333	0.99701	0.99695	0.99696	0.99422	0.99396	0.99401	0.99421	0.99363
16	NIES-2520	96.95	97.03	97.05	96.95	96.68	96.67	97.14	96.84	96.87	96.86	97.01	96.76	96.79	96.64	96.63	*	0.99961	0.9977	0.99772	0.99853	0.99717	0.99803	0.99839	0.99738	0.99757	0.99738	0.99747	0.99813	0.99736	0.99797	0.998	0.99776	0.99674	0.99686	0.99839	0.99703	0.99777	0.99761	0.99719	0.99716	0.99702	0.99688	0.99699	0.99779	0.99767	0.99741	0.9974	0.99721
17	K13-06	96.83	96.92	96.96	96.83	96.59	96.6	97.1	96.79	96.82	96.83	96.9	96.66	96.72	96.55	96.55	98.92	*	0.99809	0.99824	0.99798	0.99596	0.9981	0.998	0.997	0.99711	0.99698	0.99707	0.99848	0.99694	0.99757	0.9976	0.99838	0.99742	0.99748	0.99871	0.99728	0.99727	0.99722	0.99674	0.99663	0.99758	0.99755	0.99762	0.99735	0.99714	0.99697	0.99704	0.99688
18	PCC 9701	96.23	96.22	96.31	96.24	95.98	95.99	96.26	96.25	96.23	96.23	96.23	96.17	96.06	96.09	96.1	96.19	96.09	*	0.99759	0.9972	0.99481	0.99767	0.99715	0.995	0.99555	0.99515	0.99523	0.99774	0.99503	0.9969	0.99694	0.99816	0.99933	0.99944	0.99772	0.99701	0.9955	0.99539	0.99456	0.99478	0.99943	0.99941	0.99946	0.99562	0.99545	0.99498	0.99485	0.9948
19	FACHB-1339	96.2	96.18	96.26	96.15	96.02	96.01	96.25	96.16	96.18	96.16	96.24	96.18	96.11	96.06	96.05	96.23	96.13	96.17	*	0.99651	0.99437	0.99811	0.99676	0.99577	0.9964	0.99571	0.99587	0.99956	0.99619	0.99655	0.99659	0.99958	0.99676	0.99692	0.99958	0.9977	0.99641	0.99647	0.99585	0.99572	0.9969	0.99692	0.99697	0.99652	0.99628	0.99567	0.99565	0.99574
19-1	CHAOHU 1326	96.17	96.15	96.27	96.25	95.92	95.92	96.22	96.17	96.15	96.14	96.13	96.78	96.24	96.69	96.66	96.01	95.91	95.86	95.81	*	0.99866	0.99719	0.99965	0.99514	0.99557	0.99517	0.99541	0.9969	0.99518	0.99942	0.99945	0.99673	0.99686	0.997	0.99697	0.99581	0.99587	0.99565	0.99502	0.99495	0.99713	0.99692	0.997	0.99581	0.99584	0.99525	0.9951	0.99496
20	FACHB-1757	96.14	96.08	96.24	96.27	95.92	95.89	96.23	96.13	96.09	96.08	96.09	96.75	96.18	96.62	96.63	95.99	95.88	95.82	95.78	99.06	*	0.99534	0.99851	0.99387	0.99439	0.99387	0.99415	0.99528	0.99406	0.99812	0.9981	0.99462	0.994	0.99419	0.99531	0.99379	0.99456	0.99418	0.99375	0.99385	0.99433	0.99408	0.9942	0.99444	0.99452	0.99402	0.99385	0.99375
21	NIES-3804	96.13	96.12	96.17	96.15	95.89	95.87	96.22	96.11	96.09	96.08	96.04	96.2	95.99	96.16	96.14	95.94	95.87	96.07	95.84	95.9	95.9	*	0.99759	0.99666	0.99718	0.99661	0.99687	0.99849	0.99676	0.99749	0.99754	0.99826	0.9966	0.99669	0.99841	0.99938	0.997	0.997	0.99686	0.99635	0.99673	0.99669	0.99677	0.99699	0.99689	0.99638	0.99648	0.99678
22	BLCC-F108	96.12	96.12	96.2	96.17	95.91	95.92	96.17	96.1	96.1	96.09	96.09	96.61	96.21	96.57	96.52	96.02	95.9	95.85	95.8	98.99	98.9	95.88	*	0.99494	0.99549	0.9949	0.99525	0.99708	0.99515	0.99965	0.99965	0.997	0.99666	0.99684	0.99719	0.99652	0.99561	0.99553	0.99487	0.99469	0.99694	0.99676	0.99684	0.99559	0.99556	0.99503	0.99481	0.99485
23	G13-01	96.12	96.11	96.14	96.04	96.32	96.34	96.27	96.14	96.12	96.1	96.15	95.91	96.05	95.86	95.84	96.01	95.98	95.46	95.64	95.44	95.44	95.26	95.44	*	0.9997	0.99984	0.99987	0.99623	0.99965	0.9947	0.99478	0.99561	0.99303	0.9932	0.99635	0.99526	0.9996	0.99951	0.99961	0.99982	0.99339	0.99322	0.99341	0.99963	0.99958	0.99979	0.99982	0.9998
24	G13-09	96.1	96.12	96.16	96.06	96.31	96.32	96.3	96.18	96.12	96.1	96.17	95.96	96.1	95.89	95.85	95.98	95.96	95.42	95.61	95.43	95.41	95.29	95.42	98.76	*	0.99962	0.99968	0.99676	0.99968	0.99542	0.99546	0.9962	0.99347	0.99371	0.99688	0.99603	0.99971	0.9997	0.99956	0.99967	0.99385	0.99365	0.99384	0.99974	0.99971	0.99961	0.99947	0.99969
25	G13-12	96.1	96.08	96.16	96.05	96.31	96.33	96.25	96.16	96.12	96.09	96.16	95.89	96.07	95.87	95.84	96.01	95.96	95.46	95.64	95.44	95.42	95.29	95.45	99.4	98.76	*	0.99986	0.99622	0.9996	0.99468	0.99474	0.99564	0.9932	0.99332	0.99639	0.99523	0.99962	0.99954	0.99958	0.99977	0.99355	0.99335	0.99354	0.99966	0.9996	0.99972	0.99983	0.99972
26	SX13-11	96.1	96.1	96.12	96.05	96.3	96.32	96.24	96.15	96.11	96.08	96.15	95.89	96.05	95.83	95.81	95.98	95.96	95.43	95.62	95.42	95.43	95.29	95.42	99.32	98.71	99.31	*	0.99641	0.99962	0.99506	0.99513	0.99579	0.99332	0.99348	0.9965	0.99544	0.99964	0.99955	0.99958	0.99976	0.99369	0.99349	0.99367	0.99968	0.99963	0.99973	0.99982	0.99974
27	TW10	96.1	96.12	96.18	96.06	95.94	95.93	96.25	96.08	96.09	96.08	96.11	96.1	95.99	95.99	96	96.11	96.05	96.07	99	95.7	95.68	95.82	95.73	95.58	95.59	95.58	95.55	*	0.99656	0.99672	0.99677	0.99959	0.99682	0.9969	0.99978	0.99802	0.99682	0.99683	0.99628	0.99616	0.99693	0.99693	0.997	0.99689	0.99671	0.99606	0.99619	0.99623
28	L111-01	96.09	96.11	96.16	96.05	96.29	96.3	96.26	96.14	96.13	96.09	96.21	95.96	96.08	95.89	95.87	96.01	95.94	95.46	95.63	95.47	95.47	95.33	95.45	98.58	98.63	98.58	98.53	95.6	*	0.99502	0.99508	0.99589	0.99295	0.99315	0.99672	0.99559	0.99974	0.99978	0.99967	0.99971	0.99336	0.99318	0.99337	0.99978	0.99971	0.9996	0.99952	0.99965
29	M_OC_Ca_00000000_C217Col	96.09	96.05	96.23	96.17	95.9	95.89	96.18	96.13	96.08	96.06	96.06	96.69	96.17	96.61	96.61	95.96	95.87	95.84	95.75	98.68	98.8	95.91	98.75	95.44	95.4	95.45	95.42	95.66	95.51	*	0.99999	0.99671	0.99654	0.9967	0.99679	0.99644	0.99556	0.99549	0.99471	0.99453	0.99676	0.99657	0.99663	0.9955	0.99547	0.99474	0.99456	0.99465
30	M_OC_Ca_00000000_S217Cul	96.09	96.07	96.23	96.16	95.9	95.89	96.17	96.12	96.08	96.06	96.06	96.68	96.16	96.61	96.61	95.94	95.86	95.85	95.75	98.69	98.8	95.91	98.74	95.43	95.4	95.43	95.41	95.65	95.5	99.85	*	0.99676	0.9966	0.99675	0.99682	0.99649	0.99563	0.99556	0.99477	0.99461	0.99682	0.99664	0.9967	0.99556	0.99554	0.99482	0.99462	0.99471
31	Ma_OC_H_19870700_S124	96.09	96.09	96.18	96.09	95.89	95.89	96.23	96.08	96.11	96.09	96.09	96.06	95.99	95.98	95.99	96.14	96.08	96.09	98.92	95.71	95.71	95.79	95.71	95.55	95.57	95.55	95.54	98.87	95.58	95.7	95.71	*	0.99758	0.9976	0.99954	0.99776	0.9962	0.99622	0.99561	0.99554	0.99759	0.99761	0.99766	0.99633	0.99611	0.99557	0.99553	0.99563
32	Mf_QC_C_20070823_S20	96.09	96.13	96.21	96.11	95.86	95.86	96.19	96.17	96.11	96.12	96.1	96.07	96	95.99	95.98	96.09	96	98.63	96.1	95.78	95.72	96.01	95.73	95.42	95.39	95.42	95.39	95.99	95.43	95.73	95.73	95.97	*	0.99991	0.99674	0.99575	0.99359	0.99344	0.99246	0.99276	0.99993	0.99995	0.99994	0.99376	0.9935	0.99308	0.99295	0.99278
33	Mf_QC_C_20070823_S20T	96.09	96.1	96.21	96.1	95.83	95.83	96.17	96.13	96.09	96.11	96.08	96.04	96	95.98	95.99	96.07	96	98.62	96.08	95.78	95.7	95.99	95.71	95.43	95.38	95.43	95.38	95.97	95.44	95.7	95.71	95.95	99.9	*	0.99682	0.99601	0.99377	0.99365	0.99261	0.99291	0.99996	0.99995	0.99995	0.99394	0.9937	0.99325	0.9931	0.99293
34	NIES-44	96.08	96.08	96.15	96.06	95.88	95.89	96.2	96.04	96.11	96.08	96.13	96.04	95.99	95.97	95.95	96.14	96.02	96.05	99.09	95.69	95.66	95.76	95.68	95.56	95.59	95.56	95.54	99.06	95.59	95.69	95.66	98.97	95.99	95.96	*	0.99795	0.99696	0.99699	0.99645	0.99633	0.99688	0.99687	0.99695	0.99706	0.99686	0.99633	0.99635	0.99639
35	PCC 9806	96.08	96.07	96.11	96.08	95.86	95.87	96.13	96.14	96.1	96.08	96.03	96.22	95.98	96.12	96.1	95.99	95.89	96.05	95.91	95.91	95.9	98.09	95.91	95.39	95.32	95.37	95.36	95.84	95.37	95.9	95.91	95.83	95.98	95.97	95.8	*	0.99567	0.99583	0.99541	0.99496	0.996	0.99598	0.99602	0.9957	0.99552	0.99496	0.9951	0.99536
36	W13-16	96.08	96.07	96.14	96.06	96.34	96.34	96.29	96.17	96.15	96.11	96.17	95.94	96.08	95.87	95.88	96.04	96.03	95.46	95.65	95.44	95.44	95.32	95.48	98.61	98.61	98.58	98.54	95.62	99.18	95.5	95.49	95.61	95.4	95.43	95.63	95.35	*	0.99981	0.99967	0.99967	0.994	0.99377	0.99396	0.99995	0.99997	0.99955	0.99944	0.99957
37	BS11-05	96.07	96.04	96.13	96.03	96.29	96.3	96.28	96.13	96.1	96.06	96.17	95.94	96.1	95.9	95.9	96.03	96	95.46	95.64	95.46	95.43	95.3	95.44	98.59	98.64	98.57	98.54	95.61	99.16	95.47	95.46	95.61	95.44	95.44	95.6	95.34	99.2	*	0.99965	0.99957	0.99384	0.99365	0.99383	0.99985	0.9998	0.99949	0.99937	0.99955
38	G13-11	96.07	96.08	96.17	96.08	96.27	96.28	96.2	96.12	96.11	96.07	96.12	95.91	96.06	95.87	95.86	96.03	96	95.45	95.6	95.48	95.46	95.26	95.46	98.78	98.7	98.85	98.77	95.57	98.48	95.47	95.46	95.56	95.39	95.4	95.56	95.36	98.49	98.51	*	0.99963	0.99285	0.99265	0.99285	0.99966	0.99964	0.99948	0.99949	0.99976
39	LE13-04	96.07	96.07	96.15	96.08	96.29	96.3	96.25	96.15	96.14	96.11	96.18	95.92	96.11	95.87	95.84	96.03	95.98	95.46	95.66	95.46	95.45	95.3	95.43	98.79	98.92	98.75	98.74	95.58	98.62	95.48	95.47	95.58	95.43	95.41	95.59	95.34	98.64	98.64	98.68	*	0.99316	0.99296	0.99316	0.99972	0.99965	0.9998	0.99972	0.99972
40	Ma_QC_C_20070823_S18D	96.07	96.09	96.21	96.1	95.82	95.83	96.17	96.15	96.1	96.13	96.06	96.03	96	95.97	95.98	96.07	95.99	98.61	96.08	95.79	95.71	95.99	95.72	95.39	95.37	95.41	95.37	95.98	95.43	95.71	95.73	95.97	99.89	99.91	95.97	95.96	95.41	95.42	95.38	95.38	*	0.99997	0.99998	0.99417	0.99392	0.99347	0.99332	0.99311
41	Mf_QC_C_20070823_S10D	96.07	96.1	96.21	96.1	95.84	95.85	96.18	96.15	96.11	96.13	96.08	96.03	95.99	95.98	95.97	96.08	96	98.62	96.1	95.78	95.72	96	95.74	95.4	95.38	95.41	95.38	95.98	95.44	95.72	95.73	95.98	99.9	99.9	95.98	95.97	95.41	95.43	95.39	95.4	99.9	*	0.99999	0.99395	0.99369	0.99328	0.99313	0.99295
42	Mf_QC_C_20070823_S20D	96.07	96.1	96.21	96.1	95.84	95.85	96.18	96.15	96.1	96.12	96.07	96.02	95.99	95.97	95.96	96.08	96	98.62	96.1	95.79	95.72	95.99	95.73	95.41	95.38	95.41	95.38	95.98	95.43	95.72	95.73	95.97	99.91	99.9	95.96	95.96	95.41	95.43	95.39	95.4	99.89	99.91	*	0.99414	0.99388	0.99347	0.99332	0.99314
43	W13-13	96.07	96.09	96.15	96.06	96.33	96.33	96.28	96.16	96.14	96.11	96.17	95.94	96.06	95.87	95.87	96.03	96.02	95.48	95.64	95.45	95.44	95.33	95.47	98.59	98.62	98.58	98.54	95.63	99.16	95.5	95.49	95.62	95.42	95.44	95.63	95.37	99.85	99.19	98.47	98.61	95.41	95.41	95.41	*	0.99994	0.99962	0.9995	0.99962
44	W13-15	96.07	96.07	96.15	96.06	96.34	96.35	96.26	96.15	96.16	96.11	96.18	95.94	96.05	95.88	95.86	96.02	96.01	95.45	95.63	95.44	95.43	95.33	95.46	98.6	98.62	98.58	98.53	95.6	99.17	95.49	95.48	95.59	95.4	95.43	95.6	95.37	99.85	99.18	98.49	98.62	95.4	95.39	95.4	99.84	*	0.99955	0.99943	0.99956
45	BS13-10	96.06	96.06	96.13	96.07	96.3	96.31	96.26	96.11	96.07	96.03	96.12	95.9	96.06	95.78	95.75	95.98	95.94	95.4	95.59	95.42	95.42	95.24	95.43	98.7	98.92	98.73	98.69	95.55	98.61	95.46	95.44	95.51	95.39	95.38	95.52	95.3	98.6	98.6	98.59	99.14	95.37	95.37	95.37	98.59	98.59	*	0.99966	0.99972
46	G11-01	96.06	96.06	96.12	96.04	96.33	96.34	96.21	96.1	96.11	96.08	96.11	95.88	96.06	95.83	95.82	96.01	95.96	95.43	95.61	95.46	95.44	95.27	95.44	99.33	98.71	99.34	99.28	95.54	98.55	95.46	95.44	95.53	95.41	95.4	95.52	95.36	98.55	98.54	98.78	98.77	95.38	95.4	95.4	98.55	98.54	98.7	*	0.99965
47	G13-07	96.06	96.07	96.13	96.05	96.26	96.27	96.24	96.12	96.11	96.08	96.18	95.85	96.04	95.79	95.78	96.02	95.97	95.42	95.56	95.43	95.4	95.26	95.45	98.76	98.71	98.79	98.78	95.5	98.48	95.41	95.39	95.47	95.4	95.4	95.48	95.34	98.49	98.51	99.23	98.66	95.38	95.39	95.39	98.46	98.46	98.59	98.77	*
48	Ma_QC_C_20070703_M131	96.06	96.09	96.14	96.06	95.88	95.88	96.17	96.06	96	96.01	96.08	96.15	96.16	96.04	96.07	96	95.92	95.77	95.86	95.95	95.95	95.63	95.9	95.37	95.37	95.38	95.37	95.78	95.4	95.96	95.96	95.78	95.73	95.72	95.75	95.64	95.38	95.38	95.4	95.36	95.72	95.73	95.71	95.38	95.37	95.33	95.37	95.41
49	Mf_QC_C_20070823_S10	96.06	96.1	96.2	96.09	95.83	95.84	96.17	96.16	96.1	96.11	96.05	96.04	95.98	95.98	95.98	96.07	95.99	98.61	96.09	95.78	95.71	95.98	95.73	95.4	95.38	95.4	95.37	95.98	95.42	95.71	95.73	95.96	99.9	99.89	95.97	95.97	95.39	95.43	95.38	95.39	99.87	99.9	99.89	95.4	95.4	95.38	95.39	95.38
50	TA09	96.06	96.03	96.13	96.05	95.9	95.9	96.14	96.03	95.96	95.96	96.03	96.17	96.1	96.08	96.09	96	95.88	95.9	96.22	96.13	96.13	95.76	96.12	95.43	95.42	95.44	95.39	96.18	95.45	96.11	96.1	96.15	95.79	95.78	96.15	95.79	95.45	95.41	95.36	95.43	95.8	95.79	95.79	95.46	95.45	95.4	95.41	95.35
51	LL11-07	96.05	96.07	96.12	96.02	96.31	96.32	96.22	96.09	96.09	96.05	96.15	95.85	96.04	95.82	95.8	95.99	95.93	95.41	95.62	95.39	95.4	95.27	95.41	99.35	98.74	99.32	99.35	95.56	98.55	95.41	95.38	95.52	95.38	95.38	95.51	95.37	98.53	98.54	98.76	98.74	95.35	95.36	95.35	98.52	98.53	98.69	99.35	98.77
52	Mf_WU_F_19750830_S460	96.05	96.06	96.11	96.06	95.87	95.87	96.13	96.1	96.08	96.05	95.99	96.19	95.97	96.08	96.06	95.97	95.88	96.05	95.9	95.89	95.86	98.02	95.87	95.37	95.31	95.36	95.34	95.82	95.35	95.88	95.89	95.81	95.98	95.96	95.78	99.86	95.34	95.34	95.34	95.31	95.96	95.97	95.96	95.36	95.36	95.28	95.35	95.33
53	G11-04	96.04	96.07	96.14	96.04	96.31	96.32	96.25	96.14	96.13	96.11	96.17	95.89	96.07	95.87	95.85	96.01	95.98	95.47	95.62	95.43	95.44	95.27	95.44	98.8	98.95	98.79	98.74	95.55	98.61	95.45	95.45	95.54	95.43	95.42	95.54	95.34	98.61	98.61	98.73	99.28	95.4	95.42	95.41	98.6	98.6	99.17	98.82	98.69
54	LEGE 11464	96.02	96.03	96.13	96.05	95.82	95.82	96	96.1	96.01	96.03	95.96	96.08	95.9	96.01	96.01	95.97	95.87	96.43	95.94	95.89	95.88	95.96	95.93	95.28	95.25	95.27	95.3	95.84	95.26	95.87	95.87	95.89	96.4	96.38	95.86	96	95.29	95.29	95.25	95.26	96.37	96.38	96.37	95.3	95.29	95.26	95.29	95.21
55	G13-05	96.01	96.01	96.07	95.98	96.24	96.25	96.19	96.05	96.04	96.01	96.16	95.86	96.01	95.78	95.75	95.97	95.93	95.38	95.58	95.42	95.39	95.21	95.39	98.55	98.6	98.55	98.52	95.54	99.06	95.43	95.4	95.51	95.34	95.36	95.52	95.29	99.09	99.21	98.48	98.61	95.33	95.35	95.34	99.08	99.07	98.56	98.54	98.42
56	LG11-05	96.01	96	96.12	95.96	95.79	95.82	96.11	95.93	95.94	95.93	95.97	96.1	96	96.05	96.04	95.96	95.87	95.85	96.18	95.9	95.9	95.67	95.9	95.34	95.36	95.35	95.35	96.05	95.37	95.9	95.88	96.1	95.79	95.78	96.06	95.71	95.35	95.37	95.31	95.34	95.77	95.77	95.78	95.37	95.34	95.31	95.35	95.28
57	LG13-03	96.01	96	96.14	95.98	95.81	95.83	96.12	95.94	95.95	95.94	95.99	96.12	96	96.06	96.05	95.99	95.87	95.85	96.18	95.91	95.92	95.67	95.9	95.35	95.37	95.38	95.36	96.07	95.38	95.9	95.89	96.12	95.8	95.79	96.08	95.72	95.37	95.38	95.32	95.34	95.79	95.79	95.79	95.38	95.36	95.31	95.36	95.28
58	FACHB-1317	96	95.99	96.08	96.03	95.88	95.87	96.12	95.99	95.93	95.93	95.98	96.15	96.09	96.08	96.08	95.94	95.85	95.85	96.15	96.09	96.04	95.69	96.08	95.39	95.38	95.41	95.37	96.09	95.44	96.05	96.03	96.06	95.78	95.75	96.04	95.75	95.41	95.41	95.34	95.37	95.77	95.77	95.77	95.43	95.42	95.36	95.38	95.3
59	LG13-13	96	96.01	96.13	95.99	95.8	95.83	96.11	95.94	95.94	95.93	95.98	96.12	96.02	96.07	96.05	95.98	95.87	95.86	96.19	95.91	95.91	95.66	95.89	95.36	95.38	95.37	95.36	96.08	95.39	95.9	95.89	96.13	95.79	95.78	96.08	95.71	95.36	95.37	95.32	95.35	95.77	95.78	95.78	95.37	95.35	95.33	95.35	95.28
60	LEGE 00239	95.98	95.98	96.06	95.99	95.78	95.78	95.92	95.96	95.96	95.94	95.91	96.12	95.85	96.01	96	95.85	95.78	96.18	95.83	96.06	96.04	95.88	96.06	95.16	95.16	95.16	95.16	95.75	95.19	96.06	96.08	95.78	96.13	96.1	95.72	95.89	95.16	95.15	95.17	95.19	96.11	96.11	96.1	95.18	95.18	95.14	95.12	95.13
61	K13-07	95.97	96.02	96.11	96.02	96.37	96.39	96.15	96.07	96.05	96.02	96.02	95.93	95.97	95.8	95.79	96.01	96.03	95.47	95.61	95.48	95.45	95.35	95.47	97.93	97.95	97.97	97.94	95.59	98.02	95.46	95.45	95.53	95.44	95.45	95.56	95.38	98.02	98.03	97.87	97.96	95.42	95.44	95.43	98.02	98.02	97.94	97.91	97.91
62	NIES-298	95.97	95.97	96.07	96.06	95.77	95.76	95.97	96	95.94	95.94	95.88	96.06	95.85	95.94	95.93	95.82	95.74	96.11	95.79	95.99	95.96	95.87	95.96	95.2	95.16	95.2	95.19	95.65	95.2	95.99	96	95.69	96.02	96	95.67	95.88	95.16	95.17	95.19	95.17	95.98	95.99	95.99	95.18	95.17	95.14	95.2	95.13
63	LL13-03	95.96	95.95	95.98	95.91	96.17	96.19	96.11	95.98	95.97	95.94	96.02	95.75	95.9	95.71	95.69	95.86	95.84	95.32	95.53	95.31	95.3	95.18	95.28	99.13	98.54	99.06	99.14	95.44	98.3	95.29	95.27	95.42	95.31	95.3	95.4	95.27	98.41	98.37	98.6	98.62	95.29	95.3	95.29	98.37	98.38	98.55	99.09	98.58
64	S11-01	95.96	95.96	96.03	95.96	96.31	96.32	96.08	96.04	96.03	96	96.08	95.85	95.89	95.78	95.74	95.95	95.92	95.43	95.59	95.48	95.44	95.24	95.45	98.05	98.09	98.08	98.03	95.55	98.14	95.42	95.42	95.5	95.37	95.38	95.48	95.31	98.15	98.16	97.98	98.06	95.36	95.36	95.36	98.15	98.14	98.06	98.05	98.01
65	G13-10	95.95	95.95	96.01	95.94	96.23	96.24	96.11	96	96	95.99	96.01	95.77	95.97	95.74	95.73	95.93	95.87	95.31	95.5	95.33	95.32	95.21	95.31	99.18	98.6	99.17	99.15	95.44	98.43	95.32	95.31	95.42	95.29	95.29	95.42	95.28	98.42	98.42	98.65	98.65	95.27	95.29	95.28	98.41	98.41	98.6	99.67	98.63
66	Msp_OC_L_20101000_S702	95.95	95.95	96.06	96.06	95.78	95.79	95.95	95.97	95.96	95.94	95.88	96.07	95.91	96.03	96.01	95.84	95.79	96.08	95.79	96.02	96	95.83	95.99	95.2	95.16	95.18	95.17	95.69	95.17	96.02	96	95.68	96	96.01	95.65	95.85	95.17	95.16	95.18	95.18	96	96.01	95.99	95.18	95.18	95.15	95.17	95.15
67	S11-05	95.95	95.95	96.01	95.95	96.31	96.31	96.09	96.06	96.05	96.01	96.06	95.85	95.92	95.79	95.74	95.96	95.94	95.43	95.58	95.48	95.44	95.24	95.44	98.04	98.08	98.08	98.02	95.54	98.15	95.42	95.42	95.5	95.37	95.38	95.47	95.31	98.16	98.15	97.99	98.05	95.35	95.36	95.36	98.14	98.14	98.06	98.03	98.02
68	L311-01	95.94	95.95	96.04	95.97	95.77	95.77	95.89	95.95	95.96	95.95	95.87	96.07	95.83	95.98	95.96	95.78	95.68	96.11	95.8	95.99	95.99	95.8	95.98	95.2	95.14	95.2	95.18	95.69	95.18	95.99	95.98	95.7	95.98	95.98	95.68	95.84	95.18	95.18	95.12	95.15	95.98	95.98	95.98	95.21	95.2	95.17	95.21	95.12
69	Ma_MB_F_20061100_S19	95.94	95.94	96.02	95.98	95.79	95.78	95.89	95.93	95.95	95.94	95.87	96.06	95.84	95.99	95.96	95.79	95.7	96.12	95.78	96.01	95.99	95.81	95.97	95.21	95.17	95.21	95.18	95.68	95.18	95.99	95.99	95.72	96.01	96	95.68	95.84	95.19	95.18	95.13	95.16	96	96.01	96	95.2	95.19	95.16	95.2	95.13
70	Ma_MB_F_20061100_S19D	95.94	95.95	96.03	95.99	95.81	95.79	95.91	95.93	95.95	95.95	95.87	96.07	95.85	96	95.98	95.8	95.7	96.12	95.77	96	95.99	95.82	95.98	95.21	95.17	95.22	95.19	95.68	95.19	95.99	95.99	95.71	96.01	96	95.68	95.83	95.2	95.19	95.15	95.16	96	96.01	96	95.21	95.21	95.17	95.21	95.14
71	TAIHU98	95.93	95.92	96.03	95.99	95.73	95.72	95.93	95.9	95.86	95.85	95.91	96.05	95.84	95.99	96	95.79	95.68	96.09	95.79	96.01	96.01	95.88	96.01	95.15	95.1	95.16	95.12	95.68	95.14	96.05	96.04	95.69	96.07	96.05	95.67	95.84	95.15	95.13	95.13	95.11	96.06	96.05	96.05	95.16	95.17	95.1	95.13	95.11
72	PCC 7941	95.92	95.95	96.03	95.98	95.82	95.81	95.91	95.93	95.88	95.88	95.87	96.03	95.81	95.99	95.96	95.84	95.77	96.06	95.82	96.01	95.98	95.8	96	95.31	95.24	95.32	95.31	95.69	95.26	96	96	95.71	96.02	96.01	95.66	95.85	95.27	95.26	95.3	95.22	96	96.01	96	95.28	95.27	95.25	95.26	95.24
73	LL13-06	95.9	95.93	95.99	95.93	96.21	96.21	96.02	95.92	95.92	95.91	95.96	95.78	95.87	95.68	95.68	95.83	95.8	95.3	95.5	95.33	95.32	95.18	95.34	98.05	97.99	98.05	98.01	95.43	97.95	95.33	95.31	95.44	95.28	95.27	95.44	95.23	97.97	97.93	97.95	98.01	95.26	95.27	95.27	97.95	97.96	97.99	98.02	98.01
74	W13-18	95.89	95.91	96.01	95.92	96.28	96.29	96.05	96.01	95.97	95.94	95.98	95.82	95.9	95.75	95.73	95.89	95.88	95.39	95.53	95.43	95.37	95.21	95.39	98	98.02	97.98	97.98	95.48	98.06	95.41	95.41	95.46	95.33	95.35	95.42	95.27	98.07	98.07	97.95	98.02	95.32	95.33	95.32	98.06	98.05	97.99	97.98	97.95
75	KLA2	95.88	95.86	95.96	95.92	95.74	95.74	95.86	95.86	95.83	95.83	95.81	96.03	95.72	95.93	95.92	95.82	95.69	96.04	95.8	95.94	95.94	95.8	95.95	95.22	95.2	95.23	95.2	95.7	95.2	95.95	95.94	95.68	95.97	95.95	95.68	95.79	95.2	95.21	95.2	95.19	95.94	95.95	95.94	95.21	95.19	95.21	95.2	95.18
76	NIES-2549	95.88	95.87	95.95	95.87	95.65	95.67	95.96	95.91	95.91	95.91	95.93	95.84	95.68	95.78	95.77	95.84	95.8	96.66	96.02	95.56	95.57	96.03	95.57	95.19	95.19	95.25	95.17	95.95	95.24	95.57	95.55	95.95	96.61	96.58	95.95	96.03	95.22	95.19	95.25	95.16	96.58	96.61	96.6	95.22	95.22	95.13	95.16	95.14
76-1	PCC 7005	95.88	95.86	95.93	95.89	95.89	95.88	95.89	95.84	95.81	95.81	95.8	96.01	95.83	95.94	95.91	95.81	95.7	95.99	95.79	96.03	96.04	95.78	96	95.48	95.42	95.49	95.46	95.74	95.47	96.02	96.02	95.71	96.02	96.01	95.69	95.8	95.47	95.46	95.46	95.43	96.01	96.01	96.01	95.48	95.47	95.46	95.48	95.44
77	FACHB-1342	95.87	95.87	95.97	95.96	95.7	95.72	95.9	95.9	95.86	95.86	95.85	96	95.78	95.99	95.96	95.76	95.63	96.11	95.82	96.01	95.97	95.87	95.97	95.14	95.1	95.15	95.11	95.69	95.13	96.02	96.02	95.69	95.98	95.96	95.68	95.85	95.13	95.09	95.11	95.11	95.97	95.97	95.96	95.14	95.15	95.07	95.12	95.06
78	Ma_QC_Ch_20071001_S25D	95.87	95.89	95.98	95.88	96.18	96.18	96.1	95.92	95.94	95.93	95.98	95.79	95.84	95.71	95.67	95.86	95.87	95.4	95.48	95.28	95.23	95.15	95.28	97.89	97.86	97.9	97.86	95.48	97.86	95.26	95.24	95.42	95.34	95.33	95.4	95.22	97.86	97.85	97.79	97.88	95.32	95.33	95.33	97.86	97.84	97.84	97.84	97.8
79	NIES-2481	95.87	95.89	95.95	95.87	95.65	95.67	95.95	95.91	95.9	95.91	95.91	95.82	95.69	95.75	95.73	95.83	95.79	96.65	96.02	95.56	95.55	96	95.56	95.16	95.2	95.21	95.15	95.94	95.24	95.55	95.54	95.94	96.62	96.58	95.95	96.01	95.21	95.17	95.24	95.16	96.6	96.63	96.61	95.21	95.21	95.13	95.14	95.14
80	NIES-3806	95.87	95.91	95.96	95.89	95.66	95.66	95.92	95.92	95.93	95.91	95.89	95.89	95.75	95.81	95.79	95.83	95.79	96.71	96.06	95.57	95.57	96.03	95.62	95.21	95.25	95.22	95.17	95.95	95.24	95.59	95.59	95.96	96.64	96.59	95.97	96	95.23	95.22	95.22	95.2	96.6	96.61	96.62	95.23	95.24	95.16	95.17	95.2
81	PCC 9432	95.87	95.86	95.97	95.91	95.77	95.76	95.87	95.82	95.83	95.8	95.8	96.02	95.77	95.92	95.91	95.79	95.67	96	95.82	95.97	95.97	95.76	95.96	95.25	95.23	95.25	95.23	95.7	95.25	95.97	95.96	95.7	95.94	95.93	95.69	95.79	95.25	95.23	95.23	95.21	95.93	95.94	95.94	95.26	95.26	95.21	95.22	95.22
82	BK11-02	95.86	95.89	95.98	95.93	96.27	96.28	96.08	96.03	96.03	96	95.99	95.77	95.93	95.69	95.69	95.93	95.9	95.38	95.54	95.4	95.36	95.2	95.35	98.07	98.09	98.09	98.06	95.51	98.18	95.4	95.39	95.5	95.36	95.35	95.43	95.32	98.18	98.18	97.98	98.07	95.34	95.35	95.36	98.17	98.16	98.08	98.04	97.98
82-1	LE3	95.86	95.85	96.01	95.95	95.76	95.75	95.88	95.88	95.86	95.87	95.8	96.01	95.82	95.94	95.95	95.76	95.7	96.06	95.74	95.91	95.92	95.76	95.91	95.21	95.15	95.2	95.17	95.62	95.18	95.97	95.98	95.67	95.96	95.96	95.61	95.8	95.21	95.18	95.18	95.18	95.97	95.97	95.95	95.21	95.19	95.15	95.19	95.13
83	LG13-12	95.86	95.84	95.93	95.79	95.9	95.92	95.92	95.81	95.81	95.81	95.83	95.99	95.85	95.87	95.87	95.73	95.68	95.65	95.95	95.76	95.79	95.49	95.78	95.79	95.73	95.77	95.76	95.84	95.75	95.79	95.79	95.88	95.6	95.59	95.86	95.55	95.76	95.71	95.69	95.7	95.58	95.6	95.6	95.75	95.77	95.69	95.77	95.69
84	NIES-98	95.86	95.94	95.98	96.01	95.71	95.72	95.92	95.94	95.87	95.88	95.87	96.07	95.81	95.99	95.99	95.81	95.64	96.09	95.83	96.01	96.02	95.85	96.01	95.13	95.09	95.16	95.13	95.7	95.13	96.02	96.01	95.67	95.99	95.99	95.69	95.87	95.14	95.09	95.12	95.12	95.99	96	95.99	95.16	95.15	95.08	95.12	95.06
85	M_QC_C_20170808_M3Col	95.85	95.86	95.97	95.89	96.2	96.21	96.03	95.94	95.93	95.9	95.95	95.73	95.87	95.69	95.65	95.88	95.89	95.34	95.57	95.32	95.29	95.24	95.31	98	98.03	98.03	97.99	95.49	98.02	95.33	95.31	95.49	95.33	95.34	95.51	95.3	98.03	98.04	97.98	97.98	95.32	95.32	95.33	98.02	98.02	97.99	98	98.02
86	Ma_OC_LR_19540900_S633	95.83	95.82	95.93	95.85	95.74	95.73	95.82	95.79	95.77	95.76	95.78	95.97	95.75	95.88	95.87	95.76	95.64	95.95	95.78	95.93	95.92	95.74	95.92	95.24	95.2	95.25	95.22	95.65	95.23	95.92	95.92	95.69	95.88	95.89	95.64	95.77	95.25	95.24	95.22	95.19	95.88	95.89	95.88	95.25	95.25	95.21	95.21	95.18
87	PCC 9807	95.8	95.76	95.88	95.86	95.71	95.7	95.8	95.73	95.71	95.69	95.7	96.25	95.81	96.16	96.14	95.59	95.54	95.61	95.57	97.13	97.16	95.74	97.14	95.24	95.28	95.3	95.26	95.55	95.31	97.18	97.18	95.5	95.54	95.53	95.46	95.76	95.33	95.31	95.27	95.3	95.53	95.53	95.53	95.33	95.33	95.29	95.25	95.26
88	PMC 728.11	95.77	95.76	95.85	95.82	95.66	95.64	95.8	95.75	95.74	95.72	95.69	96.11	95.82	96.05	96.04	95.66	95.59	95.64	95.62	96.64	96.61	95.72	96.65	95.29	95.25	95.26	95.24	95.6	95.31	96.64	96.63	95.58	95.56	95.53	95.51	95.78	95.29	95.29	95.23	95.25	95.54	95.55	95.54	95.29	95.27	95.25	95.23	95.24
89	Ma_QC_B_20070730_S2	95.74	95.76	95.87	95.83	95.87	95.87	95.76	95.73	95.77	95.77	95.69	95.86	95.7	95.78	95.76	95.66	95.53	95.85	95.64	95.86	95.85	95.62	95.86	95.48	95.41	95.46	95.41	95.61	95.45	95.87	95.86	95.58	95.8	95.78	95.54	95.69	95.45	95.45	95.38	95.41	95.8	95.81	95.79	95.46	95.45	95.42	95.41	95.37
90	F13-15	95.71	95.67	95.79	95.74	95.56	95.57	95.73	95.65	95.69	95.69	95.64	96.05	95.77	96.04	96	95.52	95.54	95.59	95.58	96.48	96.48	95.63	96.52	95.19	95.19	95.19	95.16	95.57	95.23	96.51	96.5	95.55	95.5	95.5	95.5	95.68	95.22	95.24	95.17	95.17	95.49	95.5	95.47	95.23	95.21	95.19	95.17	95.15
91	PCC 9443	95.64	95.62	95.72	95.67	95.59	95.58	95.68	95.72	95.64	95.63	95.56	95.98	95.67	95.99	95.97	95.54	95.52	95.57	95.61	96.56	96.58	95.7	96.59	95.24	95.28	95.25	95.26	95.57	95.32	96.59	96.58	95.53	95.52	95.5	95.5	95.75	95.31	95.29	95.26	95.28	95.49	95.5	95.49	95.31	95.31	95.24	95.24	95.24
92	Ma_SC_T_19800800_S464	95.45	95.45	95.55	95.46	95.59	95.59	95.48	95.47	95.49	95.48	95.39	95.61	95.48	95.55	95.53	95.41	95.34	95.36	95.36	95.69	95.68	95.25	95.72	95.7	95.69	95.68	95.68	95.34	95.69	95.66	95.65	95.3	95.34	95.31	95.29	95.39	95.7	95.68	95.64	95.65	95.32	95.34	95.33	95.69	95.7	95.75	95.65	95.6
93	Mw_QC_B_20070930_S4	95.44	95.45	95.51	95.45	95.61	95.6	95.55	95.46	95.47	95.46	95.45	95.59	95.42	95.5	95.49	95.5	95.43	95.36	95.77	95.57	95.56	95.17	95.59	95.76	95.71	95.76	95.74	95.77	95.78	95.58	95.58	95.72	95.28	95.28	95.7	95.3	95.78	95.75	95.7	95.76	95.28	95.28	95.28	95.77	95.78	95.73	95.71	95.67
94	Mw_QC_S_20081001_S30	95.44	95.44	95.53	95.44	95.58	95.58	95.55	95.43	95.43	95.42	95.45	95.6	95.4	95.49	95.5	95.51	95.47	95.39	95.76	95.57	95.55	95.21	95.57	95.79	95.75	95.78	95.78	95.77	95.8	95.6	95.59	95.74	95.3	95.29	95.68	95.31	95.8	95.81	95.72	95.79	95.29	95.29	95.29	95.8	95.8	95.76	95.75	95.72
95	Mw_QC_S_20081001_S30D	95.44	95.43	95.5	95.43	95.58	95.57	95.55	95.43	95.43	95.42	95.43	95.57	95.41	95.49	95.5	95.5	95.44	95.38	95.74	95.54	95.52	95.21	95.55	95.78	95.75	95.76	95.76	95.75	95.81	95.57	95.56	95.72	95.29	95.28	95.65	95.29	95.8	95.82	95.73	95.79	95.28	95.29	95.28	95.8	95.81	95.76	95.74	95.71
96	Mw_QC_B_20070930_S4D	95.43	95.45	95.5	95.45	95.59	95.59	95.52	95.45	95.45	95.44	95.44	95.57	95.39	95.48	95.46	95.48	95.41	95.36	95.76	95.56	95.55	95.18	95.56	95.75	95.71	95.74	95.72	95.77	95.78	95.56	95.56	95.72	95.27	95.27	95.69	95.3	95.76	95.76	95.69	95.75	95.27	95.27	95.27	95.76	95.78	95.71	95.69	95.67
97	W11-03	95.41	95.43	95.47	95.4	95.59	95.58	95.48	95.42	95.42	95.42	95.44	95.58	95.36	95.47	95.48	95.41	95.36	95.35	95.74	95.49	95.5	95.16	95.53	95.77	95.72	95.78	95.73	95.73	95.77	95.52	95.51	95.72	95.23	95.22	95.67	95.28	95.78	95.75	95.67	95.74	95.23	95.22	95.23	95.77	95.78	95.7	95.71	95.68
98	W11-06	95.4	95.42	95.47	95.4	95.58	95.57	95.48	95.42	95.42	95.42	95.42	95.57	95.34	95.48	95.48	95.41	95.34	95.35	95.74	95.5	95.5	95.18	95.53	95.76	95.72	95.77	95.72	95.73	95.76	95.53	95.51	95.71	95.23	95.23	95.67	95.29	95.76	95.74	95.67	95.75	95.24	95.22	95.22	95.76	95.78	95.7	95.7	95.69
99	Mv_BB_P_19951000_S68	95.34	95.35	95.35	95.32	95.45	95.45	95.39	95.35	95.33	95.33	95.31	95.37	95.32	95.35	95.33	95.32	95.29	95.17	95.36	95.36	95.36	95.18	95.38	95.75	95.71	95.73	95.72	95.34	95.79	95.41	95.43	95.32	95.13	95.14	95.28	95.18	95.81	95.78	95.72	95.74	95.13	95.13	95.12	95.81	95.81	95.69	95.7	95.72
100	Mw_MB_S_20031200_S109D	95.34	95.35	95.42	95.36	95.45	95.46	95.42	95.36	95.39	95.37	95.33	95.54	95.33	95.46	95.44	95.34	95.28	95.29	95.63	95.57	95.59	95.23	95.6	95.44	95.4	95.45	95.4	95.62	95.48	95.61	95.61	95.57	95.18	95.17	95.55	95.32	95.49	95.46	95.39	95.44	95.18	95.19	95.18	95.48	95.48	95.39	95.39	95.36
101	Mp_GB_SS_20050300_S99	95.24	95.25	95.29	95.23	95.3	95.29	95.3	95.28	95.28	95.26	95.24	95.38	95.24	95.4	95.38	95.16	95.17	95.28	95.23	95.62	95.58	95.18	95.67	95.17	95.16	95.18	95.15	95.17	95.19	95.66	95.66	95.15	95.2	95.2	95.12	95.34	95.23	95.19	95.13	95.17	95.19	95.2	95.19	95.22	95.21	95.15	95.14	95.14
102	Mp_MB_F_20051200_S9D	95.24	95.24	95.29	95.22	95.28	95.28	95.29	95.28	95.26	95.24	95.22	95.39	95.24	95.38	95.36	95.16	95.15	95.28	95.21	95.58	95.57	95.16	95.65	95.17	95.15	95.19	95.14	95.17	95.18	95.63	95.65	95.15	95.17	95.16	95.11	95.31	95.23	95.19	95.13	95.16	95.16	95.16	95.16	95.22	95.22	95.13	95.14	95.13
103	Mp_MB_F_20051200_S6	95.23	95.23	95.28	95.24	95.28	95.28	95.3	95.29	95.27	95.24	95.22	95.4	95.24	95.39	95.37	95.16	95.18	95.29	95.21	95.6	95.58	95.17	95.65	95.16	95.17	95.18	95.13	95.16	95.19	95.65	95.66	95.15	95.17	95.18	95.11	95.32	95.23	95.19	95.12	95.16	95.18	95.18	95.16	95.22	95.21	95.14	95.13	95.14
104	Mp_MB_F_20080800_S26	95.23	95.24	95.3	95.22	95.29	95.28	95.3	95.28	95.27	95.25	95.23	95.4	95.24	95.4	95.38	95.16	95.17	95.3	95.21	95.61	95.59	95.17	95.65	95.16	95.16	95.18	95.15	95.18	95.19	95.66	95.66	95.16	95.19	95.19	95.12	95.33	95.23	95.19	95.12	95.17	95.19	95.19	95.18	95.22	95.21	95.15	95.14	95.14
105	Mp_MB_F_20051200_S6D	95.22	95.23	95.28	95.24	95.28	95.28	95.28	95.28	95.26	95.24	95.22	95.38	95.22	95.39	95.37	95.15	95.17	95.27	95.2	95.58	95.58	95.16	95.65	95.17	95.16	95.19	95.15	95.15	95.19	95.65	95.65	95.16	95.17	95.17	95.09	95.31	95.25	95.2	95.14	95.17	95.17	95.17	95.16	95.23	95.23	95.14	95.15	95.15
106	Mp_GB_SS_20050300_S99D	95.19	95.22	95.27	95.22	95.28	95.27	95.27	95.27	95.25	95.22	95.22	95.36	95.18	95.38	95.36	95.14	95.15	95.27	95.2	95.57	95.55	95.14	95.64	95.16	95.14	95.17	95.13	95.17	95.17	95.64	95.64	95.15	95.18	95.18	95.1	95.3	95.22	95.17	95.11	95.15	95.17	95.18	95.16	95.2	95.2	95.13	95.14	95.13
107	Mp_MB_F_20080800_S26D	95.17	95.16	95.2	95.16	95.2	95.2	95.21	95.19	95.19	95.17	95.15	95.31	95.15	95.31	95.29	95.08	95.08	95.2	95.14	95.51	95.5	95.09	95.57	95.1	95.08	95.12	95.07	95.09	95.12	95.58	95.58	95.08	95.11	95.11	95.04	95.25	95.16	95.12	95.04	95.08	95.11	95.12	95.1	95.15	95.15	95.07	95.07	95.06
108	Mn_MB_F_20050700_S1	95.13	95.12	95.22	95.11	95.25	95.25	95.16	95.16	95.17	95.16	95.06	95.29	95.13	95.25	95.24	95.07	95.04	95	95.22	95.47	95.45	95.02	95.54	95.17	95.19	95.16	95.15	95.16	95.2	95.51	95.5	95.16	94.98a	94.96a	95.12	95.12	95.26	95.22	95.17	95.17	94.96a	94.98a	94.99a	95.27	95.26	95.15	95.13	95.2
109	Mn_MB_F_20050700_S1D	95.12	95.12	95.22	95.11	95.24	95.25	95.16	95.16	95.16	95.14	95.06	95.29	95.12	95.23	95.22	95.06	95.03	94.99a	95.22	95.46	95.45	95.02	95.54	95.16	95.19	95.16	95.14	95.17	95.2	95.51	95.5	95.16	94.95a	94.94a	95.13	95.12	95.26	95.21	95.17	95.16	94.93a	94.95a	94.96a	95.26	95.25	95.14	95.12	95.2
110	FD4	95.33	95.35	95.36	95.32	95.45	95.45	95.33	95.31	95.31	95.3	95.28	95.38	95.29	95.32	95.32	95.29	95.23	95.11	95.31	95.3	95.3	95.11	95.37	95.78	95.75	95.79	95.76	95.3	95.85	95.33	95.34	95.31	95.05	95.03	95.25	95.18	95.82	95.83	95.75	95.72	95.04	95.04	95.05	95.84	95.84	95.69	95.76	95.76
111	LEGE 91341	95.33	95.37	95.44	95.45	95.33	95.33	95.34	95.39	95.33	95.35	95.3	95.6	95.41	95.51	95.5	95.32	95.27	95.44	95.46	95.94	95.94	95.48	96.03	95.03	95.03	95.04	95.03	95.42	95.02	96.02	96.01	95.38	95.41	95.41	95.37	95.55	95.06	95.04	95.01	95.05	95.41	95.43	95.43	95.06	95.04	95	95	95.01
112	Mv_BB_P_19951000_S68D	95.32	95.34	95.33	95.29	95.43	95.43	95.33	95.3	95.31	95.31	95.27	95.36	95.28	95.33	95.29	95.27	95.23	95.13	95.34	95.33	95.32	95.13	95.38	95.73	95.68	95.71	95.68	95.32	95.77	95.38	95.4	95.3	95.08	95.1	95.25	95.15	95.77	95.75	95.7	95.7	95.08	95.07	95.08	95.77	95.77	95.66	95.67	95.69
113	Mv_BB_P_19951000_S69	95.32	95.34	95.35	95.31	95.45	95.45	95.36	95.34	95.33	95.32	95.29	95.36	95.32	95.33	95.31	95.29	95.25	95.15	95.35	95.35	95.34	95.17	95.39	95.73	95.7	95.72	95.7	95.33	95.78	95.41	95.43	95.3	95.08	95.11	95.27	95.17	95.78	95.76	95.71	95.72	95.09	95.08	95.08	95.78	95.79	95.68	95.68	95.7
114	Mv_BB_P_19951000_S69D	95.32	95.34	95.34	95.3	95.43	95.43	95.33	95.31	95.31	95.31	95.27	95.36	95.3	95.33	95.3	95.27	95.25	95.12	95.35	95.33	95.34	95.14	95.39	95.73	95.69	95.73	95.7	95.33	95.78	95.4	95.42	95.31	95.08	95.1	95.28	95.17	95.78	95.76	95.73	95.72	95.08	95.08	95.07	95.79	95.79	95.68	95.68	95.7
115	Ma_MB_F_20061100_S20D	95.31	95.27	95.33	95.28	95.16	95.16	95.3	95.28	95.26	95.27	95.25	95.43	95.3	95.46	95.41	95.19	95.17	95.39	95.3	95.84	95.82	95.27	95.89	94.9a	94.9a	94.92a	94.89a	95.23	94.88a	95.88	95.88	95.24	95.34	95.34	95.23	95.4	94.89a	94.89a	94.85a	94.88a	95.34	95.34	95.34	94.9a	94.9a	94.88a	94.87a	94.86a
116	Ma_MB_F_20061100_S20	95.3	95.28	95.34	95.28	95.16	95.16	95.31	95.3	95.27	95.28	95.27	95.44	95.3	95.47	95.43	95.2	95.19	95.39	95.32	95.85	95.82	95.27	95.89	94.91a	94.9a	94.93a	94.89a	95.24	94.9a	95.89	95.88	95.26	95.35	95.34	95.23	95.41	94.9a	94.9a	94.86a	94.88a	95.34	95.34	95.35	94.91a	94.91a	94.9a	94.87a	94.86a
117	Mp_MB_F_20051200_S9	95.28	95.28	95.33	95.29	95.31	95.31	95.31	95.31	95.3	95.28	95.25	95.45	95.29	95.43	95.42	95.19	95.17	95.33	95.23	95.63	95.63	95.21	95.69	95.18	95.17	95.19	95.15	95.2	95.21	95.67	95.68	95.18	95.22	95.22	95.14	95.33	95.25	95.21	95.13	95.18	95.22	95.22	95.22	95.25	95.24	95.15	95.15	95.14
118	LG13-11	95.37	95.38	95.41	95.37	95.55	95.53	95.38	95.39	95.44	95.43	95.34	95.42	95.36	95.39	95.35	95.33	95.31	95.15	95.36	95.31	95.34	95.16	95.36	95.88	95.86	95.86	95.84	95.32	95.92	95.36	95.36	95.33	95.1	95.12	95.29	95.22	95.93	95.89	95.81	95.81	95.12	95.1	95.11	95.92	95.94	95.78	95.87	95.8
119	Mw_MB_S_20031200_S109	95.37	95.38	95.44	95.39	95.48	95.48	95.44	95.38	95.41	95.4	95.35	95.55	95.34	95.48	95.47	95.35	95.29	95.31	95.67	95.62	95.63	95.26	95.62	95.47	95.43	95.49	95.43	95.64	95.51	95.63	95.62	95.61	95.2	95.2	95.58	95.34	95.51	95.49	95.4	95.45	95.2	95.21	95.2	95.51	95.5	95.42	95.42	95.39
120	EAWAG127a	95.36	95.42	95.46	95.44	95.22	95.21	95.43	95.38	95.34	95.34	95.4	95.52	95.27	95.43	95.47	95.38	95.28	95.6	95.36	95.41	95.41	95.37	95.46	94.85a	94.78a	94.84a	94.85a	95.34	94.84a	95.46	95.46	95.33	95.52	95.48	95.27	95.42	94.9a	94.83a	94.79a	94.84a	95.5	95.5	95.49	94.9a	94.9a	94.77a	94.82a	94.82a
121	BLCC-F158	95.63	95.63	95.7	95.69	95.48	95.47	95.65	95.61	95.56	95.52	95.58	95.8	95.7	95.7	95.71	95.54	95.46	95.71	95.56	96.1	96.05	95.63	96.13	95.12	95.12	95.09	95.09	95.54	95.11	96.03	96.03	95.52	95.64	95.63	95.48	95.66	95.12	95.12	95.11	95.16	95.65	95.65	95.65	95.13	95.12	95.12	95.11	95.06
122	PCC 7806SL	95.62	95.62	95.7	95.64	95.46	95.48	95.65	95.62	95.58	95.56	95.59	95.79	95.61	95.75	95.72	95.53	95.47	95.75	95.57	96.08	96.06	95.61	96.1	95.09	95.04	95.08	95.07	95.47	95.06	96.12	96.12	95.46	95.71	95.68	95.46	95.66	95.07	95.03	95.08	95.06	95.68	95.68	95.7	95.07	95.08	95.04	95.05	95.04
123	Ma_AC_P_19900807_S300	95.6	95.59	95.71	95.61	95.48	95.49	95.64	95.63	95.6	95.59	95.58	95.78	95.62	95.75	95.73	95.52	95.48	95.73	95.57	96.07	96.06	95.63	96.11	95.13	95.07	95.11	95.09	95.49	95.12	96.1	96.1	95.48	95.7	95.67	95.46	95.64	95.12	95.1	95.11	95.11	95.67	95.68	95.68	95.12	95.12	95.07	95.09	95.07
124	DIANCHI905	95.59	95.61	95.68	95.6	95.45	95.46	95.65	95.61	95.59	95.58	95.6	95.77	95.6	95.73	95.71	95.52	95.46	95.72	95.56	96.08	96.06	95.61	96.11	95.09	95.03	95.07	95.06	95.49	95.06	96.12	96.1	95.47	95.69	95.67	95.46	95.66	95.05	95.02	95.08	95.05	95.68	95.69	95.69	95.07	95.07	95.03	95.06	95.04
125	Sj	95.52	95.54	95.64	95.58	95.41	95.4	95.55	95.56	95.49	95.5	95.47	95.64	95.5	95.62	95.6	95.5	95.44	95.69	95.62	95.98	95.97	95.67	96.02	94.98a	94.95a	95.02	94.96a	95.56	95.01	95.97	95.96	95.53	95.66	95.64	95.49	95.68	95.03	95.05	94.98a	95.05	95.65	95.67	95.66	95.04	95.03	94.96a	94.94a	94.93a
126	L211-07	95.47	95.45	95.54	95.47	95.32	95.31	95.45	95.47	95.45	95.47	95.4	95.68	95.44	95.63	95.6	95.38	95.3	95.59	95.46	95.91	95.88	95.5	95.94	94.95a	94.94a	94.96a	94.93a	95.41	95	95.91	95.9	95.38	95.5	95.52	95.34	95.62	94.98a	94.95a	94.95a	94.9a	95.52	95.49	95.5	95	94.98a	94.87a	94.91a	94.95a
127	Ma_QC_Ch_20071001_M135	95.67	95.69	95.76	95.66	95.97	95.98	95.89	95.72	95.72	95.7	95.75	95.58	95.63	95.49	95.45	95.66	95.66	95.22	95.28	95.07	95.05	94.95a	95.09	97.64	97.62	97.64	97.6	95.26	97.64	95.07	95.05	95.21	95.18	95.2	95.19	95	97.61	97.62	97.55	97.62	95.18	95.2	95.19	97.62	97.61	97.6	97.59	97.54
128	LEGE 00066	95.73	95.73	95.81	95.75	95.58	95.56	95.72	95.72	95.7	95.69	95.68	95.88	95.71	95.83	95.81	95.61	95.57	95.82	95.61	96.15	96.16	95.7	96.19	95.12	95.1	95.11	95.09	95.56	95.09	96.2	96.17	95.54	95.76	95.75	95.51	95.74	95.12	95.1	95.15	95.11	95.77	95.76	95.77	95.14	95.12	95.08	95.1	95.1
129	SX13-01	95.79	95.78	95.83	95.73	95.98	95.99	95.97	95.82	95.83	95.8	95.86	95.6	95.71	95.55	95.52	95.74	95.66	95.14	95.32	95.15	95.15	94.98a	95.16	99.2	98.39	99.07	98.96	95.28	98.22	95.14	95.12	95.26	95.09	95.1	95.24	95.06	98.27	98.22	98.43	98.43	95.08	95.08	95.08	98.26	98.26	98.4	99.04	98.41
130	G11-06	95.78	95.76	95.85	95.73	95.98	95.99	95.89	95.8	95.79	95.77	95.85	95.58	95.71	95.51	95.5	95.69	95.66	95.1	95.33	95.12	95.12	95	95.11	98.96	98.36	98.89	98.96	95.25	98.15	95.13	95.13	95.24	95.07	95.07	95.22	95.07	98.16	98.15	98.38	98.4	95.05	95.05	95.05	98.15	98.15	98.3	98.93	98.36
131	NIES-2521	95.81	95.83	95.92	95.85	95.68	95.67	95.83	95.84	95.87	95.86	95.83	95.83	95.66	95.74	95.75	95.78	95.75	96.42	95.95	95.54	95.56	96.02	95.55	95.18	95.19	95.22	95.16	95.88	95.23	95.54	95.51	95.89	96.39	96.35	95.86	96.05	95.24	95.22	95.17	95.18	96.36	96.38	96.37	95.22	95.23	95.13	95.14	95.1
132	NIES-1211	95.85	95.88	95.88	95.81	95.62	95.63	95.94	95.89	95.85	95.84	95.82	95.88	95.7	95.79	95.79	95.8	95.7	96.17	95.79	95.57	95.58	96.03	95.61	95.04	95.04	95.09	95.05	95.75	95.07	95.57	95.56	95.73	96.09	96.06	95.72	96.04	95.06	95.06	95.03	95.03	96.07	96.07	96.08	95.08	95.07	94.99a	94.99a	95.02
133	MC19	95.84	95.85	95.87	95.82	95.62	95.63	95.9	95.87	95.85	95.84	95.77	95.87	95.7	95.8	95.78	95.78	95.68	96.18	95.76	95.56	95.59	96	95.58	95.02	94.99a	95.07	95.02	95.72	95.06	95.54	95.53	95.68	96.09	96.06	95.68	96.01	95.05	95.04	95.01	94.97a	96.08	96.08	96.08	95.05	95.05	94.95a	94.98a	94.98a
134	NaRes975	95.84	95.85	95.94	95.95	95.7	95.7	95.84	95.81	95.81	95.81	95.8	95.97	95.83	95.92	95.9	95.72	95.64	96	95.76	96.05	96.01	95.75	96.03	95.1	95.1	95.1	95.08	95.69	95.11	96.03	96.03	95.64	95.87	95.86	95.61	95.77	95.1	95.08	95.06	95.09	95.84	95.86	95.87	95.11	95.11	95.07	95.07	95.05
135	NIES-2519	95.84	95.84	95.86	95.81	95.61	95.61	95.92	95.88	95.85	95.84	95.82	95.85	95.76	95.82	95.81	95.82	95.7	96.17	95.78	95.6	95.59	96	95.61	95.03	94.99a	95.07	95.05	95.71	95.1	95.59	95.57	95.7	96.12	96.09	95.7	96.02	95.08	95.06	95.05	95.03	96.1	96.09	96.1	95.08	95.08	95.01	95	95.03
136	FACHB-524	95.85	95.89	95.95	95.99	95.68	95.7	95.88	95.87	95.88	95.87	95.84	96.05	95.79	95.99	95.97	95.75	95.64	96.06	95.78	96	95.97	95.88	95.97	95.12	95.09	95.13	95.08	95.66	95.12	96.01	96.01	95.71	95.99	95.96	95.66	95.85	95.12	95.08	95.06	95.07	95.99	95.98	95.97	95.14	95.14	95.04	95.1	95.03
137	PCC 9808	95.87	95.87	95.96	95.98	95.72	95.72	95.87	95.84	95.84	95.83	95.84	95.99	95.83	95.94	95.92	95.74	95.65	96.01	95.79	96.09	96.06	95.78	96.07	95.11	95.1	95.13	95.09	95.72	95.15	96.06	96.05	95.68	95.89	95.88	95.64	95.79	95.12	95.11	95.09	95.1	95.87	95.89	95.89	95.14	95.14	95.09	95.09	95.08
138	NIES-2522	95.87	95.87	95.88	95.83	95.63	95.64	95.93	95.9	95.88	95.88	95.83	95.9	95.73	95.82	95.8	95.81	95.72	96.2	95.78	95.63	95.6	96.01	95.65	95.05	95.02	95.1	95.08	95.74	95.14	95.6	95.59	95.69	96.09	96.08	95.73	96.04	95.08	95.08	95.06	95.05	96.09	96.08	96.09	95.1	95.09	95.02	95.02	95.07
139	NIES-3787	95.87	95.91	95.96	95.9	95.67	95.68	95.93	95.89	95.92	95.91	95.89	95.86	95.73	95.78	95.78	95.82	95.79	96.66	96.02	95.6	95.6	96.05	95.61	95.28	95.28	95.29	95.25	95.93	95.28	95.6	95.59	95.93	96.61	96.59	95.92	96	95.25	95.28	95.26	95.25	96.6	96.6	96.6	95.26	95.26	95.22	95.23	95.21
140	NIES-4264	95.88	95.91	95.91	95.86	95.67	95.67	95.97	95.92	95.89	95.9	95.83	95.87	95.75	95.83	95.81	95.84	95.75	96.23	95.8	95.63	95.63	96.05	95.61	95.08	95.08	95.12	95.08	95.77	95.15	95.6	95.58	95.72	96.13	96.09	95.74	96.03	95.11	95.12	95.11	95.06	96.11	96.11	96.11	95.13	95.11	95.04	95.08	95.06
141	NIES-87	95.88	95.86	95.97	95.92	95.67	95.66	95.95	95.91	95.81	95.82	95.86	95.99	95.81	95.89	95.88	95.82	95.74	96.24	95.87	95.85	95.85	95.84	95.84	95.16	95.12	95.16	95.12	95.77	95.19	95.85	95.84	95.76	96.2	96.18	95.73	95.91	95.18	95.17	95.13	95.13	96.19	96.18	96.17	95.19	95.18	95.14	95.08	95.1
142	T1-4	95.9	95.89	95.88	95.86	95.69	95.69	95.96	95.88	95.9	95.9	95.86	95.88	95.79	95.82	95.82	95.86	95.74	96.2	95.83	95.63	95.64	96.07	95.65	95.09	95.08	95.14	95.08	95.8	95.15	95.6	95.6	95.75	96.12	96.1	95.77	96.06	95.14	95.12	95.08	95.07	96.11	96.11	96.11	95.15	95.14	95.03	95.08	95.07
143	NIES-4285	95.91	95.91	95.99	95.93	95.66	95.67	95.9	95.98	95.89	95.86	95.86	96.08	95.84	95.98	95.95	95.84	95.76	96.15	95.82	96.01	96	95.86	95.97	95.16	95.12	95.15	95.1	95.74	95.14	95.98	95.98	95.75	96.09	96.06	95.69	95.87	95.11	95.1	95.12	95.12	96.06	96.07	96.06	95.15	95.13	95.07	95.1	95.08
144	0824	95.9	95.86	95.93	95.87	95.69	95.69	95.91	95.89	95.88	95.89	95.89	95.96	95.77	95.9	95.88	95.85	95.77	96.37	95.95	95.81	95.75	96.01	95.77	95.29	95.24	95.26	95.24	95.89	95.27	95.75	95.73	95.85	96.32	96.29	95.85	96.08	95.26	95.24	95.26	95.23	96.29	96.32	96.32	95.28	95.26	95.23	95.23	95.22
145	G13-03	95.9	95.89	95.93	95.84	96.1	96.11	96.02	95.94	95.91	95.88	95.98	95.7	95.85	95.64	95.63	95.81	95.74	95.26	95.45	95.24	95.22	95.1	95.26	99.08	98.5	99.56	99	95.39	98.39	95.26	95.25	95.37	95.22	95.24	95.37	95.18	98.37	98.41	98.55	98.51	95.21	95.22	95.2	98.36	98.37	98.45	98.99	98.53
146	NIES-3807	95.93	95.92	95.99	95.89	95.7	95.7	95.96	95.92	95.91	95.91	95.89	95.89	95.74	95.83	95.83	95.86	95.81	96.64	96.03	95.56	95.59	95.98	95.6	95.24	95.25	95.27	95.21	95.96	95.27	95.59	95.58	95.95	96.65	96.62	95.97	96.01	95.26	95.23	95.27	95.22	96.62	96.64	96.63	95.25	95.25	95.18	95.19	95.21
147	TF09	95.94	95.91	95.99	96	95.68	95.69	95.98	95.92	95.87	95.87	95.87	96.07	95.85	96.03	96	95.78	95.67	96.06	95.78	96.01	96.01	95.81	96.02	95.13	95.13	95.14	95.12	95.68	95.16	95.98	95.99	95.72	96.03	96	95.65	95.83	95.13	95.09	95.09	95.12	96.01	96.01	96.01	95.16	95.15	95.09	95.06	95.11
148	G11-09	95.93	95.96	96.01	95.91	96.2	96.2	96.13	96	95.97	95.94	96.02	95.77	95.9	95.71	95.7	95.89	95.85	95.28	95.48	95.27	95.27	95.12	95.28	98.56	98.72	98.55	98.51	95.4	98.36	95.29	95.29	95.43	95.26	95.26	95.4	95.17	98.38	98.4	98.49	98.99	95.24	95.26	95.26	98.36	98.36	98.92	98.56	98.43
149	BS13-02	95.06	95.08	95.12	95.14	94.99a	94.99a	95.11	95.08	95.07	95.07	95.08	95.3	95.03	95.27	95.25	95.01	94.95a	95.03	95.08	95.55	95.6	95.09	95.58	94.67a	94.6a	94.67a	94.65a	95.02	94.62a	95.62	95.59	95.05	95.01	94.98a	95.03	95.13	94.66a	94.63a	94.6a	94.63a	95	95	94.98a	94.66a	94.67a	94.59a	94.62a	94.64a
150	Ma_MB_S_20031200_S102	95.04	95.04	95.09	95.07	94.95a	94.95a	95.09	95.04	95.02	95.01	95.06	95.25	95.1	95.24	95.23	95	94.97a	94.99a	95.12	95.58	95.58	95.09	95.61	94.68a	94.64a	94.66a	94.67a	95.04	94.69a	95.58	95.59	95.05	94.96a	94.96a	95.05	95.19	94.7a	94.7a	94.66a	94.66a	94.95a	94.96a	94.96a	94.7a	94.71a	94.64a	94.67a	94.65a
151	Ma_MB_S_20031200_S102D	95.02	95.02	95.07	95.06	94.93a	94.93a	95.09	95.03	95.01	95	95.06	95.24	95.09	95.23	95.22	94.99a	94.95a	94.99a	95.11	95.57	95.57	95.08	95.6	94.66a	94.62a	94.65a	94.65a	95.02	94.68a	95.57	95.57	95.04	94.96a	94.94a	95.04	95.17	94.69a	94.67a	94.65a	94.65a	94.94a	94.95a	94.94a	94.69a	94.7a	94.62a	94.65a	94.63a
152	W13-11	94.9a	94.91a	94.94a	94.9a	94.95a	94.94a	94.93a	94.91a	94.91a	94.89a	94.89a	95.1	94.84a	95.03	95.02	94.8a	94.7a	94.93a	94.9a	95.24	95.24	94.88a	95.28	94.95a	94.89a	94.94a	94.97a	94.82a	94.91a	95.26	95.24	94.83a	94.85a	94.83a	94.82a	95	94.94a	94.88a	94.92a	94.92a	94.82a	94.85a	94.86a	94.94a	94.92a	94.88a	94.91a	94.89a
153	NIES-4325	95.42	95.41	95.47	95.38	95.3	95.31	95.49	95.37	95.34	95.32	95.45	95.44	95.28	95.39	95.37	95.37	95.31	95.34	95.58	95.42	95.45	95.33	95.46	95	95	94.98a	94.98a	95.49	95	95.44	95.43	95.51	95.26	95.23	95.49	95.41	95.01	95	94.95a	95.01	95.25	95.25	95.26	95.02	95.01	95.01	94.98a	94.95a
154	DA14	95.88	95.93	96.03	96.03	95.69	95.69	95.92	95.93	95.85	95.84	95.85	95.99	95.81	95.93	95.93	95.81	95.72	96.09	95.74	96	95.93	95.83	95.96	95.15	95.13	95.15	95.14	95.63	95.14	95.96	95.96	95.67	95.96	95.94	95.61	95.86	95.12	95.1	95.17	95.11	95.95	95.96	95.95	95.13	95.11	95.07	95.12	95.09
155	FCY-26	96.34	96.29	96.35	96.34	96.13	96.14	96.23	96.29	96.26	96.25	96.17	96.35	96.18	96.32	96.32	96.11	96.09	96.41	96.03	96.27	96.26	96.11	96.25	95.55	95.5	95.55	95.53	95.98	95.53	96.26	96.25	95.99	96.38	96.36	95.98	96.13	95.53	95.51	95.53	95.51	96.37	96.37	96.36	95.54	95.53	95.51	95.52	95.49
156	FCY-28	96.3	96.27	96.31	96.31	96.11	96.11	96.24	96.27	96.27	96.26	96.18	96.31	96.19	96.3	96.3	96.15	96.1	96.47	96.06	96.24	96.25	96.13	96.23	95.53	95.52	95.53	95.51	95.99	95.53	96.22	96.23	96.03	96.44	96.42	96.01	96.11	95.52	95.5	95.52	95.52	96.43	96.43	96.43	95.51	95.51	95.48	95.48	95.5
157	FCY-27	96.28	96.22	96.23	96.26	96.03	96.03	96.19	96.18	96.17	96.16	96.14	96.26	96.1	96.24	96.24	96.08	96.03	96.39	96.04	96.2	96.2	96.06	96.19	95.49	95.48	95.49	95.47	95.96	95.48	96.17	96.17	95.97	96.35	96.33	95.96	96.04	95.47	95.44	95.48	95.47	96.34	96.33	96.33	95.47	95.46	95.43	95.47	95.46
158	FACHB-917	85.91a	85.89a	85.9a	85.89a	85.88a	85.88a	85.89a	85.93a	83.85a	83.85a	85.88a	85.86a	85.87a	83.75a	83.75a	85.91a	83.97a	85.95a	85.85a	86.66a	85.91a	85.95a	85.97a	83.75a	83.75a	83.75a	83.75a	85.68a	83.99a	85.76a	82.45a	86.65a	85.93a	84.11a	85.66a	85.95a	83.75a	83.99a	83.75a	83.85a	84.09a	84.11a	85.93a	83.75a	83.75a	84.11a	83.73a	83.75a
		ANIm value (%)
In this section, a total of 161 genomes of Microcystis strains were used for species delineation. According to the guideline of the web server JSpeciesWS, values above the thresholds of ANIm (95%) and Tetra (0.99) indicate that these strains for pairwise comparison belong to the same species. As a result, up to 106 bacterial genomes were retained for further analyses. a Values below the threshold…
[truncated: 114 more columns]

## Sheet: Table S3
Table S3 General features of variable genomic regions identified in Microcystis aeruginosa strains.
No.	Description	Genomic loci
		PMC 728.11	F13-15	PCC 9443	PCC 9807	M_OC_Ca_00000000_S217Cul	M_OC_Ca_00000000_C217Col	FACHB-1757	BLCC-F108	K13-10	K13-05	PCC 9717	FACHB-1344	11-30S32	L211-101	L211-11	PCC 9809	NIES-843	NIES-102	DF17	KW	Mw_QC_S_20081001_S30D	Mw_QC_S_20081001_S30	Mw_QC_B_20070930_S4D	Mw_QC_B_20070930_S4	W11-06	W11-03	Mw_MB_S_20031200_S109D	TW10	Ma_OC_H_19870700_S124	NIES-44	FACHB-1339	TA09	FACHB-1317	LG13-13	LG11-05	LG13-03	LG13-12	Ma_QC_C_20070703_M131	Mv_BB_P_19951000_S68	Ma_SC_T_19800800_S464	K13-07	BK11-02	S11-05	S11-01	W13-18	G13-11	G13-07	G13-12
Region 1
1	Uma2 family endonuclease							Contig1: 5365113-5365502						Contig384: 3130-3537			Contig246: 1222-1800	Contig1: 27819-28397	Contig1: 3802718-3803296	Contig43: 7492-8070																							Contig397: 399-977				Contig300: 3923-4501	Contig379: 840-1418	Contig583: 1001-1579
2	Uma2 family endonuclease			Contig373: 212-880		Contig304: 6245-6904	Contig272: 6245-6904	Contig1: 5365538-5366197	Contig26: 18044-18703						Contig7: 38009-38668		Contig246: 545-1204	Contig1: 28415-29074	Contig1: 3803314-3803973			Contig30: 192-860	Contig41: 192-860	Contig138: 192-860	Contig137: 192-860	Contig123: 187-855	Contig129: 10176-10844	Contig146: 3497-4165												Contig197: 11670-12338	Contig80: 8266-8925
3	Rpn family recombination-promoting nuclease/putative transposase	Contig60: 12742-13614	Contig278: 940-1812				Contig272: 6988-7567	Contig1: 5366260-5367177	Contig26: 17052-17960						Contig7: 38752-39234			Contig1: 29158-29970	Contig1: 3804057-3804869								Contig256: 861-1490													Contig197: 12413-13249	Contig80: 9009-9881
4	DUF2887 domain-containing protein			Contig216: 1132-1428		Contig94: 940-1206	Contig96: 1-414	Contig1: 5367184-5367642	Contig125: 1444-1764					Contig623: 266-712	Contig230: 20-328	Contig223: 20-328		Contig1: 29977-30327	Contig1: 3804876-3805226								Contig129: 361-672	Contig146: 11434-11802	Contig56: 2243-2611	Contig85: 14304-14672	Contig30: 22652-22984	Contig249: 3712-4080	Contig32: 38700-39149	Contig160: 52908-53357	Contig6: 49612-50061	Contig7: 50078-50527	Contig9: 13395-13844	Contig92: 45391-45840
5	type II toxin-antitoxin system HicB family antitoxin	Contig55: 351-590		Contig216: 734-973		Contig94: 542-781	Contig215: 800-1039	Contig1: 5368023-5368256	Contig125: 1046-1285						Contig230: 636-869	Contig223: 695-928	Contig283: 90-323	Contig1: 30375-30608	Contig1: 3805274-3805483	Contig43: 5639-5872		Contig30: 2717-2935	Contig41: 2717-2935	Contig138: 2717-2935	Contig137: 2717-2935	Contig123: 2712-2930	Contig129: 8101-8319				Contig30: 15095-15382		Contig32: 38303-38536	Contig160: 52511-52744	Contig6: 50225-50458	Contig7: 50691-50924	Contig9: 14008-14241	Contig92: 46004-46237
6	ISL3-like element ISMae36 family transposase																	Contig1: 30676-31890
7	type II toxin-antitoxin system HicA family toxin	Contig55: 577-792		Contig216: 532-747		Contig94: 340-555	Contig215: 598-813	Contig1: 5368243-5368503	Contig125: 844-1059						Contig230: 856-1041	Contig223: 915-1100	Contig283: 310-570	Contig1: 32040-32210		Contig43: 5467-5652		Contig30: 2515-2730	Contig41: 2515-2730	Contig138: 2515-2730	Contig137: 2515-2730	Contig123: 2510-2725	Contig129: 8306-8521		Contig45: 11343-11525	Contig85: 6396-6578	Contig30: 14892-15074	Contig187: 3688-3870	Contig32: 38101-38316	Contig160: 52309-52524	Contig6: 50445-50660	Contig7: 50911-51126	Contig9: 14228-14443	Contig92: 46224-46439
8	anacyclamide/piricyclamide family prenylated cyclic peptide							Contig1: 5368777-5368962	Contig26: 14982-15167	Contig404: 2014-2199	Contig419: 427-612	Contig581: 963-1148					Contig283: 877-1062	Contig1: 32581-32766	Contig1: 3806978-3807163													Contig187: 6807-6992														Contig162: 2669-2854
9	hypothetical protein				Contig412: 5050-5334	Contig304: 8657-8941	Contig96: 1248-1532	Contig1: 5369254-5369538	Contig26: 15668-15952	Contig418: 116-400	Contig435: 2065-2349	Contig757: 616-900			Contig230: 2089-2373	Contig223: 2148-2432	Contig283: 1354-1638	Contig1: 33058-33342	Contig1: 3807455-3807739	Contig43: 4346-4630									Contig45: 10922-11206	Contig85: 5975-6259	Contig30: 14471-14755	Contig187: 4007-4291
10	type II toxin-antitoxin system RelE/ParE family toxin				Contig412: 4754-5050	Contig304: 8941-9237	Contig96: 1532-1828	Contig1: 5369538-5369834	Contig26: 15372-15668	Contig418: 564-890	Contig435: 1575-1901	Contig44: 4569-4832			Contig230: 2373-2669	Contig223: 2432-2728	Contig283: 1638-1934	Contig1: 33342-33638	Contig1: 3807739-3808035	Contig43: 4050-4346									Contig45: 10626-10922	Contig85: 5679-5975	Contig30: 14175-14411	Contig187: 4291-4587
11	anacyclamide/piricyclamide family prenylated cyclic peptide	Contig60: 11411-11578	Contig278: 2976-3143	Contig215: 1398-1556	Contig401: 811-957	Contig304: 9441-9608	Contig96: 2032-2199		Contig81: 1259-1405	Contig404: 3575-3751	Contig419: 1988-2164	Contig42: 2473-2628			Contig230: 2865-3014	Contig223: 2924-3073		Contig1: 33842-33997		Contig43: 3691-3846													Contig23: 893-1063	Contig99: 59676-59846	Contig315: 1804-1974	Contig286: 1812-1982	Contig306: 1786-1956	Contig290: 3690-3860		Contig197: 14588-14731	Contig80: 10190-10339					Contig162: 2337-2495
12	hypothetical protein	Contig60: 3384-3776		Contig374: 1450-1842	Contig412: 4010-4402					Contig418: 1242-1634	Contig435: 831-1223	Contig44: 3824-4216					Contig283: 2649-3041	Contig1: 34346-34738		Contig43: 2943-3335								Contig146: 2156-2548												Contig197: 13631-14023			Contig583: 667-1059	Contig572: 1358-1750	Contig567: 1329-1721	Contig162: 1411-1803	Contig127: 1080-1472	Contig129: 11480-11872	Contig504: 933-1325
13	HNH endonuclease			Contig374: 1010-1453	Contig412: 3570-3923					Contig418: 1631-2122		Contig44: 3336-3827					Contig283: 3129-3482	Contig1: 34735-35178																						Contig197: 14020-14439			Contig583: 251-670	Contig572: 1747-2166	Contig567: 1718-2137	Contig162: 1800-2219	Contig127: 1469-1888	Contig129: 11064-11483	Contig504: 1322-1741
14	LynF/TruF/PatF family peptide O-prenyltransferase	Contig60: 730-1344		Contig374: 79-642	Contig412: 2639-3202					Contig454: 1418-2314	Contig452: 313-1209	Contig44: 2164-2727					Contig283: 3516-4412	Contig1: 35212-36108		Contig43: 1572-2468		Contig197: 1045-1941	Contig101: 1045-1941	Contig24: 1048-1944	Contig37: 8918-9814	Contig122: 813-1709	Contig128: 813-1709													Contig197: 14981-15877	Contig80: 12009-12905	Contig156: 11696-12586		Contig195: 140-1036	Contig196: 140-1036	Contig162: 4058-4954	Contig127: 3599-4189	Contig129: 8853-9704
15	DUF29 domain-containing protein	Contig60: 207-653	Contig26: 644-1090					Contig1: 5372742-5373074	Contig26: 11517-11849	Contig454: 985-1389		Contig581: 4985-5434					Contig283: 6306-6752	Contig1: 36188-36520	Contig1: 3811881-3812213							Contig243: 783-1229	Contig256: 307-753																				Contig667: 841-1287	Contig673: 809-1255
16	Uma2 family endonuclease	Contig55: 4511-5164	Contig26: 2497-3150	Contig547: 5-658	Contig412: 787-1455		Contig96: 3393-4061	Contig1: 5373071-5373739	Contig26: 10852-11520	Contig466: 1-360		Contig44: 312-980					Contig283: 5595-6263	Contig1: 36517-37185	Contig1: 3812210-3812878	Contig43: 6815-7474									Contig45: 5617-6270	Contig85: 665-1318	Contig30: 9161-9814	Contig504: 1160-1828	Contig23: 4950-5618	Contig99: 55121-55789	Contig263: 876-1544	Contig238: 876-1544	Contig253: 876-1544	Contig338: 590-1258				Contig357: 300-968	Contig460: 2639-3019	Contig455: 1826-2494	Contig456: 273-941	Contig190: 649-1317	Contig300: 4519-5178	Contig379: 163-822	Contig583: 324-983
17	DUF29 domain-containing protein			Contig546: 885-1331	Contig412: 282-728			Contig1: 5373782-5374228	Contig26: 10363-10809					Contig230: 4617-4871	Contig359: 562-1008	Contig351: 1764-2210		Contig1: 37228-37674	Contig1: 3812921-3813367
18	Uma2 family endonuclease	Contig55: 3334-3900	Contig26: 1320-1886		Contig412: 2057-2632	Contig271: 369-938	Contig20: 9355-9924	Contig1: 5374264-5374833	Contig26: 9758-10327			Contig44: 1582-2157			Contig230: 4729-5295	Contig223: 4788-5354	Contig283: 4418-4984	Contig1: 37710-38279											Contig45: 6881-7447	Contig85: 1929-2495	Contig30: 10425-10991	Contig504: 1-549	Contig23: 6229-6795	Contig99: 53944-54510					Contig62: 390-956			Contig357: 1580-2146	Contig460: 1411-1974	Contig455: 598-1161	Contig456: 1606-2169	Contig190: 1982-2545	Contig447: 3072-3662	Contig388: 2960-3526	Contig225: 428-994
19	IS1634 family transposase																	Contig1: 39036-40694
20	hypothetical protein																	Contig1: 40981-42375
21	hypothetical protein																	Contig1: 44114-44263
22	cyanobactin biosynthesis system PatB/AcyB/McaB family protein	Contig55: 8286-8543	Contig26: 5725-6012	Contig547: 3966-4223	Contig379: 8467-8724	Contig271: 2994-3251	Contig20: 7042-7299	Contig1: 5376936-5377145	Contig26: 7445-7702	Contig59: 3531-3788	Contig60: 24368-24625	Contig583: 962-1219			Contig95: 8721-8930	Contig89: 8721-8930	Contig284: 624-881	Contig1: 47569-47826	Contig1: 3820398-3820655			Contig197: 4089-4298	Contig101: 4089-4298	Contig24: 4092-4301	Contig37: 6561-6770	Contig122: 3857-4066	Contig128: 3857-4066	Contig103: 1131-1340				Contig433: 2568-2777			Contig230: 3430-3639	Contig209: 3430-3639	Contig222: 1034-1243	Contig176: 6416-6625			Contig80: 16710-16919	Contig156: 7697-7906	Contig321: 10334-10543	Contig195: 3506-3715	Contig196: 3506-3715	Contig162: 7424-7633	Contig127: 7979-8188	Contig129: 4854-5063	Contig100: 5757-5966
23	cyanobactin biosynthesis PatC/TenC/TruC family protein																Contig284: 1005-1964	Contig1: 47950-48909	Contig1: 3820779-3821738
24	anacyclamide/piricyclamide family prenylated cyclic peptide				Contig379: 7893-8048				Contig26: 6912-7049			Contig583: 2536-2691			Contig95: 8176-8331	Contig89: 8176-8331	Contig284: 2109-2264	Contig1: 49054-49209	Contig1: 3821883-3822038																							Contig156: 7152-7307		Contig195: 4105-4260	Contig196: 4105-4260	Contig162: 8023-8178
25	Uma2 family endonuclease	Contig55: 8828-9619	Contig26: 6469-7260	Contig547: 4508-5299	Contig379: 7041-7811	Contig271: 3536-4327	Contig20: 5966-6757	Contig1: 5377430-5378221	Contig26: 5810-6622	Contig59: 4073-4864	Contig60: 23292-24083	Contig583: 2773-3585		Contig125: 907-1710	Contig95: 7282-8094	Contig89: 7282-8094	Contig284: 2346-3137	Contig1: 49281-50072	Contig1: 3822110-3822901			Contig197: 4577-5368	Contig101: 4577-5368	Contig24: 4580-5371	Contig37: 5491-6282	Contig122: 4345-5136	Contig128: 4345-5136	Contig103: 61-852	Contig45: 4502-5293	Contig206: 1-570	Contig30: 8046-8837	Contig313: 1-562	Contig140: 1254-2007		Contig230: 2291-3145	Contig209: 2291-3145	Contig222: 1528-2382	Contig176: 5277-6131		Contig197: 17665-18477	Contig80: 17198-17989	Contig156: 6279-7070	Contig321: 9243-10055	Contig195: 4342-5154	Contig196: 4342-5154	Contig162: 8260-9072	Contig127: 8467-9279	Contig129: 3763-4575	Contig100: 4666-5478
Region 2
1	hypothetical protein	Contig14: 31509-31844											Contig12: 120-446	Contig281: 223-549	Contig79: 5981-6307	Contig78: 5981-6307	Contig292: 10437-10763	Contig1: 112823-113149	Contig1: 3883481-3883807	Contig13: 10596-10922	Contig1: 248271-248597	Contig44: 1-285	Contig105: 1-285	Contig127: 1-285	Contig77: 1-285			Contig115: 4784-5110			Contig2: 31300-31626	Contig394: 1452-1778	Contig4: 84944-85270	Contig83: 444-770								Contig323: 3963-4289
2	PIN domain-containing protein																	Contig1: 113393-113770	Contig1: 3884051-3884428											Contig78: 6998-7375	Contig2: 31870-32247	Contig394: 2022-2399	Contig4: 84323-84700	Contig83: 1014-1391	Contig212: 277-654	Contig195: 4707-5084	Contig207: 277-654
3	type II toxin-antitoxin system Phd/YefM family antitoxin	Contig14: 32459-32695	Contig326: 2218-2454	Contig394: 5974-6210											Contig79: 5137-5373	Contig78: 5137-5373	Contig292: 11371-11607	Contig1: 113757-113993	Contig1: 3884415-3884651	Contig13: 11748-11984	Contig1: 247427-247663									Contig78: 6775-7011	Contig2: 32234-32470	Contig394: 2386-2622	Contig4: 84100-84336	Contig83: 1378-1614					Contig205: 3740-3976
4	PIN domain-containing protei												Contig12: 2264-2698		Contig79: 4563-4997	Contig78: 4563-4997	Contig292: 11747-12151	Contig1: 114133-114567	Contig1: 3884791-3885225	Contig13: 13140-13574											Contig2: 32448-33044			Contig97: 1427-1831	Contig212: 2228-2662	Contig195: 2699-3133	Contig207: 2228-2662	Contig34: 1267-1701
5	hypothetical protein												Contig12: 2701-2928		Contig79: 4333-4560	Contig78: 4333-4560	Contig292: 12183-12410	Contig1: 114570-114797	Contig1: 3885228-3885455	Contig13: 13577-13804	Contig1: 246624-246851			Contig85: 6086-6313	Contig147: 6086-6313						Contig2: 33047-33274	Contig394: 3199-3426	Contig4: 81921-82148	Contig97: 314-541	Contig212: 2665-2892	Contig195: 2469-2696	Contig207: 2665-2892	Contig34: 1704-1931
6	type II toxin-antitoxin system RelE/ParE family toxin					Contig188: 984-1283	Contig37: 984-1283	Contig1: 5439741-5440001	Contig15: 21826-22125			Contig593: 8947-9246	Contig12: 1189-1488		Contig79: 3952-4251	Contig78: 3952-4251	Contig292: 12492-12791	Contig1: 114879-115178	Contig1: 3885537-3885836		Contig1: 246243-246542			Contig68: 1737-2036		Contig210: 537-836	Contig225: 1190-1489						Contig4: 81540-81839	Contig97: 623-922
7	CopG family transcriptional regulator					Contig188: 1290-1547	Contig37: 1290-1547	Contig1: 5440047-5440331	Contig15: 22308-22583			Contig593: 8656-8940	Contig12: 1495-1752		Contig79: 3688-3945	Contig78: 3688-3945	Contig292: 12798-13055	Contig1: 115185-115442	Contig1: 3885843-3886100					Contig68: 2043-2300		Contig210: 273-530	Contig225: 1496-1753	Contig115: 1900-2157					Contig4: 81276-81533	Contig97: 929-1186
8	ISL3-like element ISMae37 family transposase																	Contig1: 117443-118597	Contig1: 3888243-3889397
9	IS630 family transposase																	Contig1: 120726-121675
10	DUF2589 domain-containing protein																	Contig1: 122392-123021	Contig1: 3891796-3892425
11	hypothetical protein																	Contig1: 123219-123779	Contig1: 3892623-3893183
12	DUF2589 domain-containing protein																	Contig1: 123822-124133
13	IS1634 family transposase																	Contig1: 124309-125967
14	DUF2589 domain-containing protein																	Contig1: 126110-126502
15	hypothetical protein																	Contig1: 127003-127470	Contig1: 3894326-3894856
16	ISL3-like element ISMae36 family transposase																	Contig1: 127447-128661
17	hypothetical protein																	Contig1: 129011-129658	Contig1: 3894853-3895551
18	hypothetical protein	Contig14: 40436-40765			Contig105: 1773-2072										Contig94: 9708-10061	Contig91: 9708-10061		Contig1: 130417-130788	Contig1: 3896310-3896579			Contig182: 1056-1409	Contig181: 1056-1409	Contig197: 1056-1409	Contig13: 1056-1409	Contig131: 8281-8634	Contig138: 8281-8634		Contig47: 3174-3527	Contig81: 890-1219	Contig2: 37503-37697		Contig4: 69190-69543	Contig97: 11034-11363					Contig205: 8717-9025			Contig151: 8762-9115	Contig150: 8343-8696					Contig588: 400-753	Contig688: 2203-2556
19	hypothetical protein	Contig14: 40752-40958	Contig223: 2313-2519	Contig391: 3742-3948	Contig105: 2090-2296					Contig189: 1164-1370	Contig441: 1111-1317	Contig296: 3727-3933			Contig94: 9539-9745	Contig91: 9539-9745	Contig295: 207-413	Contig1: 130751-130957	Contig1: 3897876-3898082	Contig13: 18507-18713	Contig1: 235271-235477	Contig182: 1372-1578	Contig181: 1372-1578	Contig197: 1372-1578	Contig13: 1372-1578	Contig131: 8112-8318	Contig138: 8112-8318	Contig226: 2360-2566	Contig47: 3490-3696	Contig81: 1206-1412	Contig2: 37819-38025	Contig395: 2946-3152	Contig4: 69021-69227	Contig97: 11350-11556	Contig20: 26983-27189	Contig21: 26983-27189	Contig24: 27233-27439	Contig34: 8886-9092	Contig205: 8988-9194			Contig151: 8593-8799	Contig150: 8174-8380					Contig588: 231-437	Contig688: 2034-2240
20	DUF2283 domain-containing protein	Contig14: 42083-42316		Contig391: 2385-2618						Contig189: 223-456	Contig441: 2074-2265	Contig296: 2713-2946	Contig116: 810-1043		Contig94: 8930-9163	Contig91: 8930-9163	Contig295: 789-1022	Contig1: 131336-131569	Contig1: 3898461-3898694	Contig13: 19069-19302	Contig1: 234659-234892								Contig47: 2477-2710		Contig2: 38380-38613	Contig395: 2337-2570	Contig4: 68412-68645	Contig97: 11932-12165														Contig588: 1348-1581	Contig688: 3151-3384
21	hypothetical protein	Contig14: 42301-42627		Contig391: 2074-2400									Contig116: 499-825		Contig94: 8619-8945	Contig91: 8619-8945	Contig295: 1007-1333	Contig1: 131554-131880	Contig1: 3898679-3899005	Contig13: 19287-19613	Contig1: 234348-234674									Contig81: 1918-2229	Contig2: 38598-38924	Contig395: 2026-2352	Contig4: 68101-68427	Contig97: 12150-12476														Contig588: 1037-1363	Contig688: 2840-3166
22	ISKra4 family transposase																	Contig1: 133463-134526
23	IS1634 family transposase																	Contig1: 134554-135438
24	hypothetical protein													Contig22: 5106-5450				Contig1: 136024-136368			Contig1: 233413-233757
25	DUF2442 domain-containing protein	Contig14: 43818-44063	Contig223: 3532-3777	Contig391: 602-883	Contig106: 601-873					Contig189: 1681-1926	Contig441: 555-800	Contig296: 4244-4516		Contig22: 5593-5838				Contig1: 136511-136783	Contig1: 3909261-3909533		Contig1: 231804-232049	Contig182: 245-490	Contig181: 245-490	Contig197: 245-490	Contig13: 245-490	Contig131: 9200-9445	Contig138: 9200-9445															Contig151: 9856-10128	Contig586: 396-668				Contig646: 252-524	Contig651: 944-1216	Contig688: 726-998
26	DUF4160 domain-containing protein	Contig14: 44071-44310	Contig223: 3785-4024	Contig391: 391-630	Contig106: 854-1093	Contig334: 7486-7674	Contig45: 7486-7674			Contig189: 1934-2173	Contig441: 308-547	Contig296: 4497-4736		Contig22: 5846-6085				Contig1: 136764-137003	Contig1: 3909514-3909753		Contig1: 231557-231796	Contig182: 498-737	Contig181: 498-737	Contig197: 498-737	Contig13: 498-737	Contig131: 8953-9192	Contig138: 8953-9192															Contig151: 9636-9875	Contig586: 176-415				Contig646: 505-744	Contig651: 1197-1436	Contig688: 506-745
27	ISL3-like element ISMae36 family transposase																	Contig1: 137176-138390	Contig1: 3907176-3908390
Region 3
1	argininosuccinate synthase	Contig15: 32839-34044	Contig60: 27321-28526	Contig232: 80-1285	Contig114: 573-1778	Contig215: 1966-3171	Contig210: 6675-7880	Contig1: 5502017-5503222	Contig243: 6609-7814	Contig16: 22097-23302	Contig48: 23327-24532	Contig302: 2598-3803	Contig123: 27987-29192	Contig172: 3812-5017	Contig41: 2164-3369	Contig40: 2164-3369	Contig296: 28089-29294	Contig1: 177126-178331	Contig1: 3966054-3967259	Contig13: 60457-61662	Contig1: 184410-185615	Contig66: 12664-13869	Contig92: 11839-13044	Contig23: 31663-32868	Contig108: 31661-32866	Contig79: 3757-4962	Contig80: 3757-4962	Contig210: 30637-31842	Contig16: 63144-64349	Contig72: 31929-33134	Contig39: 128098-129303	Contig11: 17788-18993	Contig35: 417-1622	Contig184: 3720-4925	Contig127: 21270-22475	Contig118: 21315-22520	Contig175: 10306-11511	Contig26: 50523-51728	Contig110: 25689-26894	Contig163: 29631-30836	Contig5: 24458-25663	Contig327: 819-2024	Contig299: 1899-3104	Contig218: 1349-2554	Contig218: 1347-2552	Contig143: 6520-7725	Contig8: 5674-6879	Contig8: 22745-23950	Contig3: 4095-5300
2	GAF domain-containing protein	Contig15: 34207-36198	Contig60: 25167-27158	Contig232: 1448-3439	Contig114: 1941-3932	Contig215: 3334-5325	Contig210: 4521-6512		Contig243: 4455-6446	Contig16: 19943-21934	Contig48: 24695-26686	Contig302: 3966-5957	Contig123: 29355-31346	Contig172: 1721-3649	Contig41: 3532-5523	Contig40: 3532-5523	Contig296: 29457-31448	Contig1: 178494-180485	Contig1: 3967422-3969413	Contig13: 61825-63816	Contig1: 182256-184247	Contig66: 14140-16155	Contig92: 9553-11568	Contig23: 33139-35154	Contig108: 33137-35152	Contig79: 5233-7248	Contig80: 5233-7248	Contig210: 32113-34104	Contig16: 64512-66503	Contig72: 29775-31766	Contig39: 125944-127935	Contig11: 19156-21147	Contig35: 1785-3776	Contig184: 1566-3557	Contig127: 19116-21107	Contig118: 19161-21152	Contig175: 8152-10143	Contig26: 51891-53882	Contig110: 27057-29048	Contig163: 27369-29360	Contig5: 25826-27817	Contig327: 2187-4178	Contig299: 3267-5258	Contig218: 2717-4708	Contig218: 2715-4706	Contig143: 4366-6357	Contig8: 3520-5511	Contig8: 24113-26104	Contig3: 1941-3932
3	SGNH/GDSL hydrolase family protein	Contig15: 36701-37639	Contig60: 23791-24729	Contig232: 3942-4880	Contig114: 4435-5373	Contig215: 5828-6766	Contig210: 3080-4018	Contig1: 5505878-5506816	Contig243: 3014-3952	Contig16: 18402-19340	Contig48: 27289-28227	Contig302: 6553-7491	Contig123: 31729-32667	Contig172: 337-1275	Contig41: 6124-7062	Contig40: 6124-7062	Contig296: 32049-32987	Contig1: 181086-182024	Contig1: 3970014-3970952	Contig13: 64417-65355	Contig1: 180710-181648	Contig66: 16538-17476	Contig92: 8232-9170	Contig23: 35537-36475	Contig108: 35535-36473	Contig79: 7631-8569	Contig80: 7631-8569	Contig210: 34487-35425	Contig16: 67111-68049	Contig72: 28229-29167	Contig39: 124398-125336	Contig11: 21755-22693	Contig35: 4331-5269	Contig184: 128-1066	Contig127: 17581-18519	Contig118: 17626-18564	Contig175: 6617-7555	Contig26: 54486-55424	Contig110: 29431-30369	Contig163: 26048-26986	Contig5: 28201-29139	Contig327: 4926-5864	Contig345: 3045-3983	Contig218: 5467-6405	Contig218: 5453-6391	Contig143: 3045-3983	Contig8: 2110-3048	Contig8: 26576-27514	Contig3: 531-1469
4	5-(carboxyamino)imidazole ribonucleotide synthase	Contig15: 37841-38968	Contig60: 22347-23474	Contig232: 5089-6216	Contig114: 5582-6709	Contig215: 6959-8086	Contig210: 1760-2887	Contig1: 5507135-5508259	Contig243: 1708-2835	Contig16: 17065-18192	Contig48: 28437-29564	Contig303: 142-1269	Contig123: 32833-33960	Contig323: 222-1346	Contig41: 7170-8297	Contig40: 7170-8297	Contig296: 33033-34160	Contig1: 182315-183442	Contig1: 3971243-3972370	Contig13: 65401-66528	Contig1: 177699-178826	Contig66: 17621-18748	Contig92: 6960-8087	Contig23: 36620-37747	Contig108: 36618-37745	Contig79: 8714-9841	Contig80: 8714-9841	Contig210: 35589-36716	Contig16: 68185-69312	Contig72: 26966-28093	Contig39: 123135-124262	Contig11: 22829-23956	Contig35: 5583-6710	Contig38: 3353-4480	Contig127: 16233-17360	Contig118: 16259-17386	Contig175: 5273-6400	Contig26: 55625-56752	Contig110: 30503-31630	Contig163: 24677-25804	Contig5: 29375-30502	Contig327: 5970-7097	Contig345: 1805-2932	Contig218: 6504-7631	Contig218: 6490-7617	Contig143: 1805-2932	Contig355: 1506-2633	Contig360: 1506-2633	Contig320: 2531-3658
5	pentapeptide repeat-containing protein	Contig15: 38965-39474	Contig60: 21841-22350	Contig232: 6213-6722	Contig114: 6706-7215	Contig215: 8083-8592	Contig210: 1254-1763	Contig1: 5508259-5508768	Contig243: 1202-1711	Contig16: 16559-17068	Contig48: 29561-30070	Contig303: 1266-1775	Contig123: 33957-34466	Contig323: 1346-1855	Contig41: 8294-8803	Contig40: 8294-8803	Contig296: 34157-34666	Contig1: 183439-183948	Contig1: 3972367-3972876	Contig13: 66525-67034	Contig1: 177193-177702	Contig66: 18745-19254	Contig92: 6454-6963	Contig23: 37744-38253	Contig108: 37742-38251	Contig79: 9838-10347	Contig80: 9838-10347	Contig210: 36713-37222	Contig16: 69309-69818	Contig72: 26460-26969	Contig39: 122629-123138	Contig11: 23953-24462	Contig35: 6707-7216	Contig38: 2847-3356	Contig127: 15727-16236	Contig118: 15753-16262	Contig175: 4767-5276	Contig26: 56749-57258	Contig110: 31627-32136	Contig163: 24171-24680	Contig5: 30499-31008	Contig327: 7094-7603	Contig345: 1299-1808	Contig218: 7628-8137	Contig218: 7614-8123	Contig143: 1299-1808	Contig355: 2630-3139	Contig360: 2630-3139	Contig320: 2025-2534
6	STAS/SEC14 domain-containing protein														Contig41: 8988-9377	Contig40: 8988-9377		Contig1: 184133-184522	Contig1: 3973061-3973450	Contig13: 67219-67608		Contig23: 1664-2032	Contig2: 1664-2032	Contig141: 3454-3822	Contig99: 3454-3822	Contig162: 4889-5257	Contig170: 3449-3817	Contig95: 21870-22238	Contig28: 5498-5887	Contig47: 3351-3740		Contig75: 2056-2445	Contig8: 68982-69350	Contig50: 41588-41956	Contig45: 15747-16115	Contig44: 15747-16115	Contig7: 15747-16115	Contig67: 15501-15869						Contig218: 8322-8711	Contig218: 8308-8697
7	methyltransferase domain-containing protein														Contig41: 9439-11157	Contig40: 9439-11157	Contig297: 132-1850	Contig1: 184584-186302	Contig1: 3973512-3975230	Contig13: 67670-69388		Contig23: 2208-3929	Contig2: 2208-3929	Contig141: 3998-5719	Contig99: 3998-5719	Contig162: 2992-4713	Contig170: 3993-5714	Contig95: 22414-24135	Contig28: 3677-5395	Contig47: 3843-5561	Contig77: 43971-45701	Contig75: 2548-4266			Contig127: 13152-14870	Contig118: 13178-14896	Contig175: 2192-3910	Contig26: 58115-59833						Contig218: 8773-10491	Contig218: 8759-10477
8	branched-chain amino acid ABC transporter permease	Contig15: 41475-42338	Contig60: 20707-21570	Contig232: 6993-7856	Contig114: 7486-8349	Contig215: 8863-9726	Contig210: 120-983	Contig1: 5509039-5509902	Contig243: 68-931	Contig16: 15425-16288	Contig48: 30341-31204	Contig303: 4460-5323	Contig123: 34737-35600	Contig323: 2126-2989	Contig41: 11365-12228	Contig40: 11365-12228	Contig297: 2058-2921	Contig1: 186510-187373	Contig1: 3975438-3976301	Contig13: 69596-70459	Contig1: 175627-176490	Contig66: 19525-20388	Contig92: 5320-6183	Contig23: 38524-39387	Contig108: 38522-39385	Contig79: 10618-11481	Contig80: 10618-11481	Contig210: 37493-38356	Contig16: 70089-70952	Contig72: 25326-26189	Contig39: 121495-122358	Contig11: 24733-25596	Contig35: 7487-8350	Contig38: 1713-2576	Contig127: 12081-12944	Contig118: 12107-12970	Contig175: 1121-1984	Contig26: 60041-60904	Contig166: 22884-23747	Contig163: 23044-23907	Contig5: 31279-32142	Contig327: 7864-8727	Contig345: 176-1039	Contig218: 10699-11562	Contig218: 10685-11548	Contig143: 175-1038	Contig355: 3399-4262	Contig360: 3399-4262	Contig320: 901-1764
9	DUF4346 domain-containing protein	Contig15: 42471-42854	Contig60: 20184-20567	Contig232: 8003-8386	Contig114: 8489-8872			Contig1: 5510259-5510642	Contig353: 156-539	Contig16: 14806-15189	Contig48: 31440-31823	Contig303: 5471-5854	Contig123: 35822-36205	Contig323: 3218-3601	Contig41: 12464-12847	Contig40: 12464-12847	Contig297: 3157-3540	Contig1: 187602-187985	Contig1: 3976544-3976927	Contig13: 70695-71078	Contig1: 174995-175378	Contig66: 20522-20905	Contig92: 4803-5186	Contig23: 39521-39904	Contig108: 39519-39902	Contig79: 11611-11994	Contig80: 11611-11994	Contig210: 38490-38873	Contig16: 71091-71474	Contig72: 24807-25190	Contig39: 120937-121359	Contig11: 25728-26111	Contig35: 8491-8874	Contig38: 1189-1572	Contig127: 11508-11891	Contig118: 11534-11917	Contig175: 548-931	Contig26: 61031-61414	Contig166: 24013-24396	Contig163: 22542-22925	Contig5: 32290-32673	Contig452: 2295-2678	Contig479: 3264-3647	Contig447: 178-561	Contig447: 178-561	Contig439: 2295-2678	Contig355: 4470-4853	Contig360: 4475-4858	Contig320: 391-774
10	DUF2252 domain-containing protein	Contig15: 47837-49231	Contig60: 14242-15636	Contig232: 12933-14327	Contig115: 280-1674	Contig65: 8724-10118	Contig140: 8738-10132	Contig1: 5516487-5517686	Contig287: 170-1564	Contig16: 12868-14262	Contig48: 32416-33810	Contig303: 6285-7679	Contig123: 36530-37924	Contig323: 4039-5433	Contig41: 13172-14566	Contig40: 13172-14566	Contig297: 3971-5365	Contig1: 188416-189810	Contig1: 3977358-3978752	Contig13: 71509-72903	Contig1: 173028-174422	Contig197: 7870-9264	Contig101: 7870-9264	Contig24: 7873-9267	Contig37: 1595-2989	Contig122: 7638-9032	Contig128: 7638-9032	Contig1: 2502-3896	Contig45: 568-1962	Contig206: 3111-4505	Contig30: 4112-5506	Contig313: 3102-4496			Contig30: 499-1893	Contig30: 499-1893	Contig33: 499-1893	Contig176: 195-1589	Contig131: 116-1510	Contig163: 19038-20432	Contig116: 200-1594	Contig452: 575-1969	Contig479: 1544-2938	Contig447: 887-2281	Contig447: 887-2281	Contig439: 575-1969	Contig28: 482-1876	Contig394: 482-1876	Contig420: 2379-3773
11	solute carrier 26 family protein	Contig15: 50013-51716	Contig60: 11860-13563	Contig233: 86-1789						Contig16: 10941-12644	Contig48: 34054-35757		Contig123: 38303-40009	Contig242: 56-1759	Contig41: 15233-16957	Contig40: 15233-16957	Contig297: 5910-7640	Contig1: 190355-192085	Contig1: 3979781-3981493	Contig13: 73290-74996	Contig1: 170759-172483	Contig181: 554-2278	Contig94: 554-2278	Contig77: 554-2278	Contig61: 554-2278	Contig32: 27328-29052	Contig110: 10454-12178	Contig5: 558-2282							Contig30: 2681-4384	Contig30: 2707-4410	Contig33: 2671-4374	Contig123: 8418-10139		Contig163: 16647-18371	Contig116: 2264-3988
12	hypothetical protein	Contig15: 51925-52386	Contig60: 11190-11651	Contig233: 1998-2459						Contig16: 10045-10506	Contig48: 36192-36653		Contig123: 40218-40679	Contig242: 2194-2655	Contig41: 20585-21046	Contig40: 20585-21046	Contig297: 8062-8523	Contig1: 192506-192967		Contig13: 75424-75885	Contig1: 169849-170310													Contig128: 53557-54018	Contig30: 4756-5217	Contig30: 4823-5284	Contig33: 4738-5199	Contig123: 4329-4790
13	IS200/IS605 family transposase			Contig408: 1208-1627	Contig437: 7332-7751								Contig123: 41510-41929					Contig1: 193796-194215				Contig4: 1113-1532	Contig135: 1177-1596			Contig84: 6300-6719	Contig84: 17542-17961						Contig49: 8599-9018	Contig69: 20061-20480													Contig614: 869-1288	Contig624: 869-1288
14	transposase												Contig123: 42114-43295					Contig1: 195703-196884				Contig4: 1598-2779	Contig135: 1662-2843			Contig84: 5080-6234	Contig84: 18027-19181													Contig41: 25-1098	Contig29: 2983-4164		Contig548: 1-1024				Contig522: 7-1191		Contig468: 2483-3556
15	two pore domain potassium channel family protein	Contig1: 83253-83915	Contig55: 148-810	Contig578: 9448-10110	Contig115: 2221-2883	Contig65: 7514-8176	Contig140: 7528-8190	Contig1: 5518428-5519090	Contig287: 2112-2774	Contig16: 7494-8156	Contig48: 38542-39204	Contig304: 6328-6990	Contig123: 43428-44090	Contig242: 4419-5081	Contig58: 1516-2178	Contig58: 1729-2391	Contig297: 10285-10947	Contig1: 197017-197679	Contig1: 3986144-3986806	Contig13: 77647-78309	Contig1: 167423-168085	Contig181: 2676-3338	Contig94: 2676-3338	Contig77: 2676-3338	Contig61: 2676-3338	Contig32: 26268-26930	Contig110: 9394-10056	Contig5: 2680-3342	Contig32: 28660-29322	Contig180: 2450-3112	Contig28: 2212-2874	Contig369: 1501-2163	Contig25: 57787-58449	Contig128: 50984-51646	Contig30: 6917-7579	Contig30: 6984-7646	Contig33: 6899-7561	Contig123: 1881-2543	Contig80: 13768-14430	Contig163: 15587-16249	Contig62: 5242-5904	Contig489: 612-1274	Contig518: 612-1274	Contig492: 1162-1824	Contig489: 1162-1824	Contig477: 871-1533	Contig28: 2424-3086	Contig394: 2424-3086	Contig420: 1169-1831
16	DUF2092 domain-containing protein					Contig65: 6704-7480	Contig140: 6718-7494	Contig1: 5519124-5519900	Contig287: 2808-3584	Contig16: 6684-7460	Contig48: 39238-40014	Contig304: 7024-7800	Contig123: 44123-44899	Contig242: 5114-5890	Contig58: 2212-2988	Contig58: 2425-3201	Contig297: 10980-11756	Contig1: 197713-198489	Contig1: 3986839-3987615	Contig13: 78342-79118	Contig1: 166613-167383	Contig181: 3371-4147	Contig94: 3371-4147	Contig77: 3371-4147	Contig61: 3371-4147	Contig32: 25459-26235	Contig110: 8585-9361	Contig5: 3376-4152	Contig32: 27851-28627	Contig180: 1641-2417	Contig28: 2907-3683	Contig369: 2196-2972	Contig25: 56978-57754	Contig128: 50175-50951	Contig30: 7612-8388	Contig30: 7679-8455	Contig33: 7594-8370	Contig123: 1071-1847	Contig80: 14464-15240	Contig163: 14778-15554		Contig489: 1308-2084	Contig518: 1308-2084	Contig492: 352-1128	Contig489: 352-1128	Contig477: 1567-2343	Contig28: 3120-3890		Contig420: 365-1135
17	AbrB/MazE/SpoVT family DNA-binding domain-containing protein	Contig1: 80751-80975	Contig109: 2000-2224	Contig580: 497-739	Contig116: 481-723	Contig65: 6370-6612	Contig140: 6384-6626	Contig1: 5519992-5520234	Contig287: 3676-3918	Contig16: 6350-6592	Contig48: 40106-40348	Contig304: 7892-8134	Contig123: 44991-45233	Contig242: 5982-6224	Contig58: 3080-3322	Contig58: 3293-3535	Contig297: 11848-12090	Contig1: 198581-198823	Contig1: 3987707-3987949	Contig13: 79210-79452	Contig1: 166279-166521	Contig181: 4239-4481	Contig94: 4239-4481	Contig77: 4239-4481	Contig61: 4239-4481	Contig32: 25125-25367	Contig110: 8251-8493		Contig32: 27517-27759	Contig180: 1307-1549	Contig28: 3775-4017	Contig369: 3064-3306	Contig25: 56644-56886	Contig128: 49841-50083	Contig30: 8480-8722	Contig30: 8547-8789	Contig33: 8462-8704	Contig123: 737-979	Contig80: 15332-15574	Contig163: 14444-14686							Contig28: 3982-4224	Contig57: 378-620	Contig148: 8926-9213
18	hypothetical protein					Contig65: 5334-6125	Contig140: 5348-6139	Contig1: 5520479-5521270	Contig287: 4163-4954	Contig16: 4945-5838	Contig48: 40860-41753		Contig123: 45437-46309	Contig242: 6736-7542	Contig58: 3567-4439	Contig58: 3780-4652	Contig297: 12294-13187	Contig1: 199027-199920	Contig1: 3988461-3989354	Contig13: 79656-80549	Contig1: 164663-165589	Contig181: 5013-5798	Contig94: 5013-5798	Contig77: 5013-5798	Contig61: 5013-5798	Contig32: 23808-24593	Contig110: 6934-7719	Contig5: 4174-4917	Contig32: 25969-26829	Contig153: 803-1663	Contig28: 6224-7084	Contig265: 5595-6188	Contig25: 55239-56132	Contig128: 48436-49329	Contig30: 9234-10127	Contig30: 9301-10194	Contig33: 9216-10109		Contig80: 15803-16675			Contig163: 16852-17658	Contig29: 14670-15542	Contig202: 135-941	Contig203: 135-941	Contig212: 135-941
19	DEAD/DEAH box helicase	Contig1: 77556-80618	Contig109: 2357-5419	Contig580: 872-3934	Contig116: 1117-4179	Contig65: 2275-5337	Contig140: 2289-5351		Contig287: 4951-8013	Contig16: 1886-4948	Contig48: 41750-44812	Contig305: 432-3494	Contig123: 46306-49368	Contig239: 4441-7503	Contig58: 4436-7498	Contig58: 4649-7711	Contig297: 13184-16246	Contig1: 199917-202979	Contig1: 3989351-3992413	Contig13: 80546-83608	Contig1: 161604-164666	Contig181: 5795-8857	Contig94: 5795-8857			Contig32: 20749-23811	Contig110: 3875-6937		Contig32: 22910-25972	Contig153: 1660-4722	Contig28: 7081-10143	Contig265: 2536-5598	Contig25: 52180-55242	Contig128: 45377-48439	Contig30: 10124-13186	Contig30: 10191-13253	Contig33: 10106-13168	Contig55: 1226-4294	Contig80: 16672-19734		Contig62: 2123-5185	Contig163: 13793-16855	Contig29: 11611-14673	Contig202: 938-4000	Contig203: 938-4000	Contig212: 938-4000	Contig28: 4346-7408	Contig57: 742-3804	Contig148: 5742-8804
20	tetratricopeptide repeat protein	Contig1: 76566-77354	Contig109: 5621-6409	Contig580: 4136-4924	Contig116: 4381-5169	Contig65: 1285-2073	Contig140: 1299-2087	Contig1: 5524530-5525318	Contig287: 8215-9003	Contig16: 896-1684	Contig48: 45014-45802	Contig305: 3696-4484	Contig123: 49570-50358	Contig239: 3451-4239	Contig58: 7700-8488	Contig58: 7913-8701	Contig297: 16448-17236	Contig1: 203181-203969		Contig13: 83810-84598	Contig1: 160614-161402	Contig181: 9059-9847	Contig94: 9059-9847	Contig77: 9059-9847	Contig61: 9059-9847	Contig32: 19759-20547	Contig110: 2885-3673	Contig5: 8290-9078	Contig32: 21920-22708	Contig153: 4924-5712	Contig28: 10354-11133	Contig265: 1546-2334	Contig25: 51190-51978	Contig128: 44388-45176	Contig30: 13387-14175	Contig30: 13454-14242	Contig33: 13369-14157	Contig55: 4495-5283	Contig80: 19936-20724	Contig163: 10271-11059	Contig62: 1134-1922	Contig163: 12803-13591	Contig29: 10621-11409	Contig202: 4202-4990	Contig203: 4202-4990	Contig212: 4202-4990	Contig28: 7610-8398	Contig57: 4006-4794	Contig148: 4752-5540
21	transcriptional regulator	Contig1: 76135-76569	Contig109: 6406-6777	Contig580: 4921-5292	Contig116: 5166-5537	Contig65: 917-1288	Contig140: 931-1302	Contig1: 5525315-5525686	Contig287: 9000-9434	Contig16: 528-899	Contig48: 45799-46170	Contig305: 4481-4852	Contig123: 50355-50789	Contig239: 3083-3454	Contig58: 8485-8856	Contig58: 8698-9069	Contig297: 17233-17604	Contig1: 203966-204400	Contig1: 3993399-3993833	Contig13: 84595-84966	Contig1: 160246-160617	Contig181: 9844-10215	Contig94: 9844-10215	Contig77: 9844-10215	Contig61: 9844-10215	Contig32: 19391-19762	Contig110: 2517-2888	Contig5: 9075-9446	Contig32: 21552-21923	Contig153: 5709-6080	Contig28: 11130-11501	Contig265: 1178-1549	Contig25: 50822-51193	Contig128: 43957-44391	Contig30: 14172-14543	Contig30: 14239-14610	Contig33: 14154-14525	Contig55: 5280-5651	Contig80: 20721-21092	Contig163: 9903-10274	Contig62: 766-1137	Contig163: 12435-12806	Contig29: 10253-10624	Contig202: 4987-5358	Contig203: 4987-5358	Contig212: 4987-5358	Contig28: 8395-8766	Contig57: 4791-5162	Contig148: 4384-4755
22	metallothionein	Contig1: 75935-76105	Contig109: 6876-7046	Contig580: 5391-5555		Contig65: 654-818	Contig140: 668-832	Contig1: 5525785-5525949	Contig287: 9470-9643	Contig16: 265-429	Contig48: 46269-46433	Contig305: 4951-5115	Contig123: 50825-50995	Contig239: 2814-2984	Contig58: 8954-9118	Contig58: 9167-9331	Contig297: 17697-17867	Contig1: 204436-204606	Contig1: 3993869-3994039	Contig13: 85059-85229	Contig1: 159983-160147	Contig181: 10314-10478	Contig94: 10314-10478	Contig77: 10314-10478	Contig61: 10314-10478	Contig32: 19128-19292	Contig110: 2254-2418	Contig5: 9544-9708	Contig32: 21284-21448	Contig153: 6184-6348	Contig28: 11605-11769	Contig265: 910-1074	Contig25: 50553-50723	Contig128: 43751-43921	Contig30: 14642-14812	Contig30: 14709-14879	Contig33: 14624-14794	Contig55: 5750-5920	Contig80: 21190-21360	Contig163: 9641-9805	Contig62: 504-668	Contig163: 12172-12336	Contig29: 9985-10149	Contig202: 5462-5626	Contig203: 5462-5626	Contig212: 5462-5626	Contig28: 8870-9034	Contig57: 5266-5430	Contig148: 4116-4280
23	Uma2 family endonuclease	Contig1: 74825-75469	Contig109: 7512-8156	Contig580: 6021-6665	Contig318: 10950-11594	Contig287: 4308-4952	Contig290: 4308-4952	Contig1: 403600-404244	Contig265: 2545-3189	Contig46: 20697-21341	Contig46: 7237-7881	Contig458: 1550-2194	Contig123: 51312-51956	Contig239: 1583-2227	Contig58: 9432-10076	Contig58: 9645-10289	Contig297: 18181-18825	Contig1: 204920-205564	Contig1: 3994353-3994997	Contig13: 85543-86187		Contig181: 11066-11710	Contig94: 11066-11710	Contig77: 11066-11710	Contig61: 11066-11710	Contig32: 17896-18540	Contig110: 1022-1666	Contig5: 10050-10694					Contig25: 49443-50087	Contig128: 42641-43285	Contig30: 15278-15922	Contig30: 15345-15989	Contig33: 15260-15904	Contig55: 6386-7030	Contig80: 21674-22318	Contig163: 8317-8961		Contig163: 10974-11591	Contig29: 8979-9623	Contig202: 5988-6632	Contig203: 5988-6632	Contig212: 6206-6850	Contig28: 9396-10040	Contig57: 5792-6436	Contig148: 3110-3754
24	type II toxin-antitoxin system PemK/MazF family toxin													Contig239: 238-627	Contig58: 11032-11379	Contig58: 11245-11592		Contig1: 206550-206897	Contig1: 3995985-3996332	Contig13: 87173-87520				Contig77: 12666-13013	Contig61: 12666-13013														Contig80: 23289-23636			Contig163: 9869-10216
25	hypothetical protein											Contig458: 72-257		Contig759: 319-495	Contig58: 11366-11551	Contig58: 11579-11764	Contig297: 20147-20332	Contig1: 206884-207069	Contig1: 3996319-3996504	Contig13: 87507-87692				Contig77: 13000-13185	Contig61: 13000-13185														Contig80: 23623-23808			Contig163: 9697-9882				Contig212: 7826-8011
26	PEP-CTERM domain protein											Contig456: 40-810		Contig457: 957-1727				Contig1: 207177-207941																					Contig80: 22370-23086			Contig163: 8861-9652
27	metallothionein											Contig455: 2439-2609		Contig457: 2070-2240				Contig1: 208262-208432	Contig1: 4000323-4000493
28	DUF2808 domain-containing protein	Contig1: 74151-74723	Contig109: 8258-8830	Contig580: 6767-7402	Contig318: 9971-10606	Contig287: 3495-4067	Contig290: 3495-4067	Contig1: 404485-405057	Contig265: 1537-2109	Contig46: 19884-20456	Contig46: 8122-8694	Contig455: 1692-2264	Contig123: 52058-52630	Contig457: 2415-2987	Contig58: 11828-12400	Contig58: 12041-12613	Contig297: 20609-21181	Contig1: 208614-209186	Contig1: 4000668-4001240	Contig13: 87969-88541	Contig1: 159236-159808	Contig181: 11799-12371	Contig94: 11799-12371	Contig77: 13462-14034	Contig61: 13462-14034	Contig32: 17235-17807	Contig110: 361-933	Contig5: 10768-11340	Contig32: 20546-21118	Contig153: 6514-7086	Contig28: 11935-12507	Contig265: 172-744	Contig25: 48783-49355	Contig128: 41981-42553	Contig30: 16010-16582	Contig30: 16077-16649	Contig33: 15992-16564	Contig55: 7118-7690	Contig77: 19806-20378	Contig163: 6196-6768	Contig201: 246-818	Contig163: 8094-8666	Contig29: 8047-8619	Contig546: 227-799	Contig545: 225-797	Contig212: 9064-9636	Contig28: 10407-10979	Contig57: 6803-7375	Contig148: 2171-2743
29	DNA replication/repair protein RecF	Contig1: 72773-73900	Contig109: 9047-10174	Contig580: 7559-8686	Contig318: 8690-9817	Contig287: 2162-3289	Contig290: 2162-3289	Contig1: 405083-406351	Contig265: 204-1331	Contig46: 18590-19717	Contig46: 8861-9988	Contig455: 399-1526	Contig123: 52804-53931	Contig372: 35-1162	Contig58: 12608-13735	Contig58: 12821-13948	Contig297: 21354-22481	Contig1: 209338-210465	Contig1: 4001414-4002541	Contig13: 88707-89834	Contig1: 157943-159070	Contig181: 12579-13706	Contig94: 12579-13706	Contig77: 14426-15553	Contig61: 14426-15553	Contig32: 15728-16855	Contig78: 60-1187	Contig5: 11716-12843	Contig32: 19171-20298	Contig153: 7334-8461	Contig28: 12755-13882		Contig25: 47512-48639	Contig128: 40710-41837	Contig30: 16789-17916	Contig30: 16856-17983	Contig33: 16771-17898	Contig55: 7897-9024	Contig77: 18452-19579	Contig92: 25972-27099	Contig201: 1159-2286	Contig163: 6759-7886	Contig29: 6630-7757	Contig211: 237-1364	Contig210: 5730-6857	Contig206: 237-1364	Contig28: 11269-12396	Contig57: 7665-8792	Contig148: 761-1888
30	hypothetical protein												Contig123: 54278-54727					Contig1: 210812-211141	Contig1: 4002888-4003217																				Contig77: 17794-18243	Contig92: 27130-27459									Contig236: 342-791
31	ribose-5-phosphate isomerase RpiA	Contig1: 71899-72609	Contig109: 10338-11048	Contig580: 8850-9560	Contig318: 6637-7347	Contig287: 1194-1904	Contig290: 1194-1904	Contig1: 406609-407319	Contig467: 73-783	Contig46: 17564-18274	Contig46: 10337-11047	Contig7: 9130-9840	Contig123: 55349-56059	Contig372: 1261-1980	Contig58: 15079-15789	Contig58: 15292-16002	Contig297: 22645-23355	Contig1: 211891-212601	Contig1: 4003967-4004674	Contig13: 89998-90708	Contig1: 157134-157844	Contig181: 13870-14580	Contig94: 13870-14580	Contig77: 15717-16427	Contig61: 15717-16427	Contig32: 14854-15564	Contig78: 1351-2061	Contig5: 13008-13718	Contig32: 18163-18873	Contig208: 14577-15287	Contig28: 14164-14874	Contig215: 185-895	Contig25: 45745-46455	Contig128: 38943-39653	Contig30: 18015-18725	Contig30: 18082-18792	Contig33: 17997-18707	Contig55: 9188-9898	Contig77: 16489-17199		Contig201: 2450-3160	Contig163: 4709-5419	Contig29: 4580-5290	Contig211: 1466-2176	Contig210: 4918-5628	Contig206: 1466-2176	Contig28: 12495-13205	Contig57: 8891-9601	Contig236: 1326-2036
32	RNA-binding protein	Contig1: 71299-71826	Contig109: 11121-11648	Contig580: 9633-10163	Contig318: 5986-6564	Contig287: 594-1121	Contig290: 594-1121	Contig1: 407392-407919	Contig467: 856-1383	Contig46: 16961-17491	Contig46: 11120-11650	Contig7: 8530-9057	Contig123: 56132-56659	Contig372: 2044-2571	Contig58: 15862-16392	Contig58: 16075-16605	Contig297: 23428-23955	Contig1: 212674-213201	Contig1: 4004747-4005274	Contig13: 90781-91308	Contig1: 156537-157061	Contig181: 14653-15177	Contig94: 14653-15177	Contig77: 16500-17024	Contig61: 16500-17024	Contig32: 14257-14781	Contig78: 2134-2658	Contig5: 13791-14315	Contig32: 17566-18090	Contig208: 13980-14504	Contig28: 14947-15471	Contig215: 968-1495	Contig25: 45145-45672	Contig128: 38343-38870	Contig30: 18798-19325	Contig30: 18865-19392	Contig33: 18780-19307	Contig55: 9971-10498	Contig77: 15889-16416		Contig201: 3233-3763	Contig163: 4112-4636	Contig29: 3983-4507	Contig211: 2249-2773	Contig210: 4321-4845	Contig206: 2249-2773	Contig28: 13278-13802	Contig57: 9674-10198	Contig236: 2109-2633
33	nblA protein	Contig1: 70537-70737	Contig50: 919-1119	Contig581: 1113-1313	Contig318: 3801-4001	Contig136: 14188-14388	Contig120: 1214-1414	Contig1: 409953-410153	Contig467: 3417-3617	Contig46: 16199-16399	Contig46: 12212-12412	Contig7: 7768-7968	Contig123: 58700-58900	Contig372: 3144-3344	Contig58: 16954-17154	Contig58: 17167-17367	Contig297: 24529-24729	Contig1: 213775-213975	Contig1: 4005847-4006047	Contig13: 93348-93548	Contig1: 155764-155964	Contig181: 15743-15943	Contig94: 15743-15943	Contig77: 17590-17790	Contig61: 17590-17790	Contig32: 13491-13691	Contig78: 3224-3424	Contig5: 14881-15081	Contig32: 16788-16988	Contig208: 13202-13402	Contig28: 16049-16249	Contig215: 2073-2273	Contig25: 42904-43104	Contig128: 36102-36302	Contig30: 21366-21566	Contig30: 21433-21633	Contig33: 21348-21548	Contig55: 12539-12739	Contig77: 15116-15316	Contig23: 1866-2066	Contig201: 4330-4530	Contig163: 3340-3540	Contig29: 3211-3411	Contig211: 3345-3545	Contig210: 3549-3749	Contig206: 3345-3545	Contig28: 14374-14574	Contig57: 10770-10970	Contig236: 3205-3405
34	universal stress protein UspA	Contig1: 69522-70403	Contig50: 1253-2134	Contig581: 1447-2328	Contig318: 2786-3667	Contig136: 13173-14054	Contig120: 1548-2429	Contig1: 410287-411168	Contig467: 3751-4632	Contig46: 15184-16065	Contig46: 12546-13427	Contig7: 6753-7634	Contig123: 59034-59915	Contig372: 3478-4359	Contig58: 17288-18169	Contig58: 17501-18382	Contig297: 24863-25744	Contig1: 214109-214990	Contig1: 4006181-4007062	Contig13: 93682-94563	Contig1: 154749-155630	Contig181: 16077-16958	Contig94: 16077-16958	Contig77: 17924-18805	Contig61: 17924-18805	Contig32: 12476-13357	Contig78: 3558-4439	Contig5: 15215-16096	Contig32: 15773-16654	Contig208: 12187-13068	Contig28: 16383-17264	Contig215: 2407-3288	Contig25: 41889-42770	Contig128: 35087-35968	Contig30: 21700-22581	Contig30: 21767-22648	Contig33: 21682-22563	Contig55: 12873-13754	Contig77: 14101-14982	Contig23: 2200-3081	Contig201: 4664-5545	Contig163: 2325-3206	Contig29: 2196-3077	Contig211: 3679-4560	Contig210: 2534-3415	Contig206: 3679-4560	Contig28: 14708-15589	Contig57: 11104-11985	Contig236: 3539-4420
Region 4
1	N-acetylmuramoyl-L-alanine amidase		Contig7: 15096-15848												Contig9: 8832-9581	Contig9: 9288-10037		Contig1: 279841-280593	Contig1: 4077967-4078719		Contig1: 93972-94724	Contig139: 70058-70807	Contig15: 70066-70815	Contig96: 69872-70621	Contig9: 69872-70621	Contig101: 19774-20523	Contig104: 19783-20532	Contig211: 68409-69164							Contig2: 97544-98296	Contig2: 97541-98293	Contig2: 120066-120818			Contig74: 28456-29205
2	hypothetical protein		Contig7: 13460-15010												Contig9: 9653-11203	Contig9: 10109-11659		Contig1: 280679-282229	Contig1: 4078805-4080355		Contig1: 92336-93886	Contig139: 68436-69986	Contig15: 68444-69994	Contig96: 68250-69800	Contig9: 68250-69800	Contig101: 18152-19702	Contig104: 18161-19711	Contig211: 66787-68337							Contig2: 98382-99932	Contig2: 98379-99929	Contig2: 120904-122454			Contig74: 29277-30827
3	hypothetical protein		Contig7: 12508-13410												Contig9: 11253-12155	Contig9: 11709-12611		Contig1: 282279-283181	Contig1: 4080405-4081307		Contig1: 91384-92286	Contig139: 67484-68386	Contig15: 67492-68394			Contig101: 17200-18102	Contig104: 17209-18111								Contig2: 99982-100884	Contig2: 99979-100881	Contig2: 122504-123406
4	IS1634 family transposase																	Contig1: 283937-285595
5	hypothetical protein		Contig7: 10615-11523												Contig9: 13140-14048	Contig9: 13596-14504	Contig303: 7335-8243	Contig1: 286245-287153	Contig1: 4082292-4083200		Contig1: 89491-90399	Contig139: 65586-66494	Contig15: 65594-66502	Contig96: 65400-66308	Contig9: 65400-66308	Contig101: 15302-16210	Contig104: 15311-16219	Contig211: 63942-64850							Contig2: 101869-102777	Contig2: 101866-102774	Contig2: 124391-125299			Contig74: 32764-33672
6	hypothetical protein														Contig9: 14058-15224	Contig9: 14514-15680	Contig303: 8253-9419	Contig1: 287163-288323	Contig1: 4083210-4084370	Contig18: 50093-51259	Contig1: 88321-89481	Contig139: 64416-65576	Contig15: 64424-65584	Contig96: 64230-65390	Contig9: 64230-65390	Contig101: 14132-15292	Contig104: 14141-15301
7	DUF2272 domain-containing protein														Contig9: 15268-16116	Contig9: 15724-16572	Contig303: 9463-10311	Contig1: 288367-289215	Contig1: 4084414-4085262	Contig18: 49201-50049	Contig1: 87429-88277	Contig139: 63524-64372	Contig15: 63532-64380	Contig96: 63338-64186	Contig9: 63338-64186	Contig101: 13426-14088	Contig104: 13399-14097						Contig3: 28658-29455	Contig125: 71883-72680	Contig2: 103671-104468	Contig2: 103668-104465	Contig2: 126193-126990
8	hypothetical protein														Contig9: 16159-17637	Contig9: 16615-18093	Contig303: 10355-11833	Contig1: 289259-290737	Contig1: 4085306-4086784	Contig18: 47679-49157																				Contig74: 33811-35289									Contig47: 530-2014
9	hypothetical protein		Contig7: 7946-8935												Contig9: 17696-18703	Contig9: 18152-19159	Contig303: 11892-12893	Contig1: 290796-291797	Contig1: 4086843-4087844	Contig18: 46619-47620	Contig1: 84838-85839	Contig139: 60934-61935	Contig15: 60942-61943	Contig96: 60748-61749	Contig9: 60748-61749	Contig101: 10552-11553	Contig104: 10552-11553	Contig211: 61256-62257					Contig3: 26068-27069	Contig125: 69293-70294	Contig2: 106057-107061	Contig2: 106054-107058	Contig2: 128579-129583			Contig74: 35348-36349									Contig47: 2073-3074
10	DUF3616 domain-containing protein	Contig79: 291-1271	Contig7: 6798-7778							Contig218: 4665-5645	Contig216: 1327-2307	Contig241: 38437-39417	Contig58: 1294-2274	Contig532: 690-1670	Contig9: 18853-19833	Contig9: 19309-20289	Contig303: 13043-14020	Contig1: 291947-292924	Contig1: 4087994-4088971	Contig18: 45492-46469	Contig1: 83704-84684	Contig139: 59810-60790	Contig15: 59818-60798	Contig96: 59624-60604	Contig9: 59624-60604	Contig101: 9428-10408	Contig104: 9428-10408	Contig211: 60116-61096					Contig3: 24938-25918	Contig125: 68163-69143	Contig2: 107206-108186	Contig2: 107203-108183	Contig2: 129728-130708	Contig41: 14306-15286	Contig57: 24671-25651	Contig74: 36499-37479		Contig10: 1350-2327	Contig84: 3937-4917	Contig8: 13774-14754	Contig9: 13774-14754		Contig22: 15089-16069	Contig156: 4131-5111	Contig47: 3224-4204
11	IS630 family transposase																	Contig1: 293869-295026
12	DEAD/DEAH box helicase	Contig79: 1674-4796	Contig7: 3273-6395	Contig488: 14742-17864	Contig311: 5182-8304	Contig280: 16514-19636	Contig26: 16533-19655	Contig1: 487050-490172	Contig8: 13831-16953	Contig55: 455-3577	Contig54: 14223-17345	Contig242: 253-3375	Contig16: 12580-15702	Contig155: 668-3790	Contig9: 20422-23544	Contig9: 20878-24000	Contig304: 710-3832	Contig1: 296485-299607	Contig1: 4091300-4094422	Contig18: 40041-43163	Contig1: 80172-83294	Contig139: 56289-59411	Contig15: 56297-59419	Contig96: 56103-59225	Contig9: 56103-59225	Contig101: 5907-9029	Contig104: 5907-9029						Contig3: 21401-24523	Contig125: 64626-67748	Contig2: 108484-111606	Contig2: 108481-111603	Contig2: 131006-134128	Contig41: 15700-18822	Contig57: 21141-24263		Contig146: 16074-19196	Contig64: 10376-13498	Contig84: 5325-8447	Contig8: 10244-13366	Contig9: 10244-13366	Contig72: 8306-11428	Contig22: 16477-19599	Contig156: 601-3723	Contig47: 4612-7734
13	hypothetical protein	Contig79: 4810-5649	Contig7: 2420-3259	Contig488: 13889-14728	Contig311: 4329-5168	Contig280: 15661-16500	Contig26: 15680-16519	Contig1: 490186-491025	Contig8: 16967-17806	Contig55: 3591-4430	Contig54: 13370-14209	Contig242: 3389-4228	Contig16: 11727-12566	Contig155: 3804-4643	Contig9: 23558-24397	Contig9: 24014-24853	Contig304: 3846-4685	Contig1: 299621-300460	Contig1: 4094436-4095275	Contig18: 39188-40027	Contig1: 79334-80158	Contig139: 55436-56275	Contig15: 55444-56283	Contig96: 55250-56089	Contig9: 55250-56089	Contig101: 5054-5893	Contig104: 5054-5893	Contig211: 55742-56581					Contig3: 20548-21387	Contig125: 63773-64612	Contig2: 111620-112459	Contig2: 111617-112456	Contig2: 134142-134981	Contig41: 18836-19675	Contig57: 20288-21127	Contig74: 41292-42131	Contig146: 15221-16060	Contig64: 9523-10362	Contig84: 8461-9300	Contig8: 9391-10230	Contig9: 9391-10230	Contig72: 11442-12281	Contig22: 19613-20199	Contig156: 1-587	Contig47: 7748-8587
14	potassium transporter TrkA	Contig79: 7902-9926	Contig128: 730-2754	Contig488: 9626-11650	Contig311: 89-2113	Contig280: 11431-13455	Contig26: 11450-13474	Contig1: 493168-495255	Contig8: 20012-22036	Contig55: 6648-8672	Contig54: 9128-11152	Contig242: 6457-8481	Contig16: 7499-9523	Contig155: 6852-8876	Contig9: 26917-28941	Contig9: 27373-29397	Contig304: 6892-8913	Contig1: 300482-302506	Contig1: 4095297-4097318	Contig18: 34946-36970	Contig1: 73191-75215	Contig139: 51196-53220	Contig15: 51204-53228	Contig96: 51010-53034	Contig9: 51010-53034	Contig101: 814-2838	Contig104: 814-2838	Contig211: 51507-53531					Contig3: 18373-20397	Contig125: 61598-63622	Contig2: 112611-114635	Contig2: 112608-114632	Contig2: 135133-137157		Contig57: 18112-20136	Contig74: 44330-46354	Contig146: 10997-13018	Contig64: 7347-9371	Contig84: 9406-11430	Contig8: 7261-9285	Contig9: 7261-9285	Contig72: 12387-14411	Contig167: 457-2481	Contig252: 457-2478	Contig47: 8693-10714
15	hypothetical protein	Contig79: 10159-11934	Contig128: 2804-4567	Contig488: 7806-9575	Contig310: 6819-8588	Contig280: 9459-11243	Contig26: 9478-11262	Contig1: 495442-497226	Contig8: 22224-24008	Contig55: 8694-10508	Contig54: 7292-9106	Contig242: 8532-10304	Contig16: 5676-7448	Contig155: 8925-10694				Contig1: 302557-304335		Contig18: 33123-34895	Contig1: 71191-72987	Contig139: 49235-51145	Contig15: 49243-51153	Contig96: 49049-50959	Contig9: 49049-50959			Contig211: 49661-51457					Contig3: 16535-18322	Contig125: 59751-61547				Contig41: 21743-23536	Contig57: 16130-18061			Contig64: 5494-7296	Contig200: 242-2044	Contig8: 5429-7210	Contig9: 5429-7210	Contig72: 14462-16243	Contig167: 2532-4295
16	chaperonin GroEL	Contig79: 14235-15908	Contig128: 6854-8527	Contig488: 3820-5502	Contig310: 2897-4570	Contig280: 7521-9194	Contig26: 7540-9213	Contig1: 497491-499173	Contig8: 24273-25955	Contig55: 12585-14258	Contig54: 3542-5215	Contig242: 10553-12226	Contig16: 3729-5411	Contig259: 5154-6836	Contig9: 31237-32919	Contig9: 31693-33375	Contig304: 10925-12607	Contig1: 304584-306257	Contig1: 4099330-4101012	Contig18: 31192-32874	Contig1: 68522-70204	Contig139: 47296-48969	Contig15: 47304-48977			Contig17: 57254-58927	Contig16: 57256-58929		Contig18: 20238-21920	Contig152: 50013-51695	Contig9: 16768-18450	Contig56: 13537-15219	Contig3: 14146-15819	Contig125: 57544-59217	Contig2: 116883-118556	Contig2: 116880-118553	Contig2: 139405-141078	Contig41: 24011-25684	Contig57: 13929-15611		Contig146: 7323-8996	Contig64: 3555-5228	Contig200: 2310-3983	Contig8: 3490-5163	Contig9: 3490-5163	Contig72: 16509-18182	Contig167: 6577-8250	Contig252: 4487-6160	Contig47: 12726-14399
17	ABC transporter ATP-binding protein	Contig79: 16099-17988	Contig128: 8718-10607	Contig488: 1740-3629	Contig310: 817-2706	Contig280: 5441-7330	Contig26: 5460-7349	Contig1: 499364-501253	Contig8: 26146-28035	Contig55: 14449-16338	Contig54: 1462-3351	Contig242: 12417-14306	Contig16: 1649-3538	Contig259: 3074-4963	Contig9: 33110-34999	Contig9: 33566-35455	Contig304: 12798-14687	Contig1: 306448-308337	Contig1: 4101204-4103093	Contig18: 29111-31000	Contig1: 66442-68331	Contig196: 34716-36605	Contig18: 34674-36563			Contig14: 4601-6490	Contig12: 5441-7330		Contig17: 69035-70924	Contig183: 7261-9150	Contig53: 26229-28118	Contig206: 5015-6904	Contig10: 80007-81896	Contig206: 24717-26606	Contig174: 1515-3404	Contig162: 1515-3404	Contig167: 11851-13740	Contig21: 13428-15317	Contig182: 15285-17174		Contig146: 5200-7089	Contig64: 1475-3364	Contig200: 4174-6063	Contig8: 1410-3299	Contig9: 1410-3299	Contig72: 18373-20262	Contig419: 225-2114	Contig423: 1702-3591	Contig437: 714-2603
18	hypothetical protein	Contig79: 18018-18485	Contig128: 10637-11104	Contig488: 1243-1710	Contig310: 320-787	Contig280: 4941-5411	Contig26: 4960-5430	Contig1: 501283-501735	Contig8: 28065-28532	Contig55: 16368-16835	Contig54: 965-1432	Contig242: 14556-15023	Contig16: 1149-1619	Contig259: 2625-3044	Contig9: 35029-35499	Contig9: 35485-35955	Contig304: 14717-15187	Contig1: 308367-308837	Contig1: 4103123-4103593	Contig18: 28611-29081	Contig1: 65701-66171	Contig196: 36635-37105	Contig18: 36593-37063	Contig76: 36662-37132	Contig72: 36726-37196	Contig14: 4101-4571	Contig12: 4941-5411	Contig136: 47585-48055	Contig17: 68535-69005	Contig183: 6761-7231	Contig53: 25738-26199	Contig206: 6934-7404	Contig10: 95501-95908	Contig206: 10705-11112	Contig112: 2712-3119			Contig262: 873-1280	Contig182: 14785-15255	Contig70: 7175-7636	Contig146: 4700-5170	Contig64: 874-1371	Contig200: 6167-6664	Contig8: 910-1380	Contig9: 910-1380	Contig72: 20292-20762	Contig419: 2144-2614	Contig423: 3621-4091	Contig437: 2633-3103
19	hypothetical protein							Contig1: 502018-502209	Contig8: 28800-28991		Contig54: 535-726	Contig242: 15291-15482	Contig16: 639-830					Contig1: 309105-309296	Contig1: 4103861-4104052	Contig18: 28125-28343	Contig1: 64892-65083																							Contig8: 451-642	Contig9: 451-642
20	hypothetical protein	Contig151: 549-855	Contig260: 5083-5422	Contig384: 4351-4584	Contig224: 68-457			Contig1: 502302-502649	Contig8: 29084-29434	Contig55: 17317-17667	Contig54: 1-442	Contig242: 15575-15853	Contig16: 1-546	Contig683: 291-680			Contig593: 409-726	Contig1: 309389-309739	Contig1: 4104145-4104495		Contig3: 442469-442831					Contig236: 1-295							Contig5: 1-213	Contig142: 40309-40686	Contig78: 150-539	Contig75: 150-539	Contig76: 161-550	Contig87: 516-905	Contig85: 8209-8448	Contig30: 1-470	Contig148: 156-545			Contig8: 8-358	Contig9: 8-358
21	hypothetical protein							Contig1: 502703-503761	Contig8: 29485-30543					Contig514: 1-748				Contig1: 309790-310848	Contig1: 4104546-4105604		Contig4: 349104-350126					Contig236: 292-1103		Contig231: 3136-4107										Contig172: 5754-6725		Contig30: 5639-6610	Contig130: 37816-38787
22	calcium-binding protein			Contig396: 5863-7425		Contig370: 1-1554	Contig162: 1-1554	Contig1: 1161940-1163592	Contig42: 26191-28080	Contig477: 1-1006		Contig243: 12-2525						Contig1: 310994-313504																					Contig243: 6469-8114			Contig383: 3413-4670	Contig331: 3357-4845	Contig316: 3372-4860	Contig320: 3372-4860
23	hypothetical protein	Contig53: 581-826	Contig259: 913-1158	Contig27: 15854-16099	Contig125: 1316-1561			Contig1: 1956056-1956301	Contig321: 2463-2708			Contig843: 381-626	Contig118: 14917-15162	Contig598: 471-716			Contig693: 630-875	Contig1: 313760-314005	Contig1: 4110256-4110501	Contig29: 60882-61127														Contig36: 2738-2983	Contig247: 2838-3083	Contig224: 1105-1350	Contig239: 2838-3083	Contig288: 380-625			Contig174: 1088-1333	Contig418: 3926-4171		Contig520: 971-1216	Contig520: 971-1216	Contig502: 971-1216
24	type II toxin-antitoxin system VapC family toxin	Contig53: 823-1239	Contig259: 512-916	Contig27: 16096-16500	Contig125: 1558-1962			Contig1: 1955655-1956059	Contig321: 2705-3109			Contig843: 623-1027	Contig118: 14516-14920	Contig598: 713-1117			Contig693: 872-1276	Contig1: 314002-314406	Contig1: 4110498-4110902	Contig29: 60481-60885														Contig36: 2337-2741	Contig247: 2437-2841	Contig224: 1347-1751	Contig239: 2437-2841	Contig288: 622-1026			Contig174: 744-1091	Contig418: 3525-3929		Contig520: 1213-1617	Contig520: 1213-1617	Contig502: 1213-1617
25	hypothetical protein							Contig1: 1955201-1955587	Contig321: 3177-3680				Contig118: 14057-14446					Contig1: 314494-314994	Contig1: 4110990-4111490	Contig29: 59893-60393	Contig5: 392878-393378																										Contig263: 5601-6068	Contig323: 4224-4968
26	DUF4347 domain-containing protein					Contig317: 18345-18671	Contig40: 20344-20670	Contig1: 1953217-1953543	Contig321: 4365-4691					Contig145: 10480-10827	Contig198: 383-685	Contig189: 383-685	Contig306: 215-502	Contig1: 315227-315529	Contig1: 4111723-4112025		Contig1: 54217-54519																		Contig85: 7834-8118	Contig43: 196-609		Contig418: 2505-2807		Contig410: 2598-2900	Contig410: 2598-2900	Contig395: 2598-2900
27	PD-(D/E)XK nuclease family protein	Contig98: 1534-2298	Contig115: 288-1052	Contig321: 391-1155	Contig743: 753-1517	Contig86: 2509-3273	Contig85: 942-1706	Contig1: 977952-978716	Contig69: 12067-12831	Contig264: 868-1632	Contig273: 868-1632	Contig611: 956-1720	Contig128: 1239-2003	Contig145: 9568-10332	Contig198: 833-1597	Contig189: 833-1597	Contig306: 665-1429	Contig1: 315677-316441	Contig1: 4112173-4112937	Contig29: 58451-59215	Contig1: 53305-54069	Contig133: 32038-32802	Contig93: 3494-4258	Contig26: 13624-14388	Contig156: 13632-14396	Contig71: 16151-16915	Contig72: 16151-16915	Contig249: 3097-3861	Contig17: 61910-62674	Contig183: 204-968	Contig53: 19104-19868	Contig16: 24163-24927	Contig10: 103054-103818	Contig206: 2795-3559	Contig89: 15576-16340	Contig84: 15581-16345	Contig88: 15533-16297	Contig167: 5831-6595	Contig203: 225-989		Contig124: 6804-7568	Contig418: 1593-2357	Contig514: 1593-2357	Contig410: 1686-2450	Contig410: 1686-2450	Contig395: 1686-2450	Contig507: 115-879	Contig517: 115-879	Contig600: 114-878
28	J domain-containing protein	Contig98: 3118-3801	Contig266: 111-794	Contig322: 439-1122	Contig283: 471-1154	Contig86: 1700-2383	Contig85: 1832-2515	Contig1: 978842-979525	Contig69: 11258-11941	Contig264: 2442-3131	Contig273: 2455-3144	Contig613: 427-1116	Contig128: 2656-3345	Contig145: 8316-9005	Contig198: 1998-2687	Contig189: 1998-2687	Contig306: 1970-2659	Contig1: 316842-317531	Contig1: 4113331-4114020	Contig29: 57361-58050	Contig1: 51962-52651	Contig133: 33404-34093	Contig93: 2203-2892	Contig26: 14990-15679	Contig156: 14998-15687			Contig249: 4513-5202	Contig17: 63363-64046	Contig183: 1657-2340	Contig53: 20557-21240	Contig318: 94-777	Contig10: 101655-102338	Contig206: 4275-4958	Contig89: 17056-17739	Contig84: 17061-17744	Contig88: 17013-17696	Contig167: 7311-7994	Contig138: 1732-2421	Contig70: 540-1229	Contig124: 6010-6699	Contig418: 271-960	Contig514: 271-960	Contig410: 364-1053	Contig410: 364-1053	Contig395: 364-1053	Contig507: 1512-2201	Contig517: 1512-2201	Contig600: 1511-2200
29	DUF3611 family protein	Contig98: 4052-4663	Contig266: 1045-1656	Contig322: 1373-1984	Contig283: 1229-1840	Contig86: 838-1449	Contig85: 2766-3377	Contig1: 979776-980387	Contig69: 10396-11007	Contig264: 3205-3816	Contig273: 3218-3829	Contig613: 1303-1977	Contig128: 3419-4030	Contig145: 7455-8066	Contig198: 2761-3372	Contig189: 2761-3372	Contig306: 2670-3344	Contig1: 317605-318216	Contig1: 4114094-4114705	Contig29: 56676-57287	Contig1: 51277-51888	Contig133: 34350-34961	Contig93: 1335-1946	Contig26: 15936-16547	Contig156: 15944-16555	Contig206: 938-1549	Contig221: 938-1549	Contig249: 5460-6071	Contig17: 64121-64732	Contig183: 2415-3026	Contig53: 21315-21926	Contig318: 852-1463	Contig10: 100697-101308	Contig206: 5305-5916	Contig89: 18086-18697	Contig84: 18091-18702	Contig88: 18043-18654	Contig350: 415-1026	Contig138: 1046-1657	Contig70: 1303-1914	Contig124: 5324-5935	Contig575: 535-1146	Contig140: 290-901	Contig150: 111-722	Contig150: 111-722	Contig556: 514-1125	Contig135: 156-767	Contig215: 123-734	Contig157: 156-767
30	DUF565 domain-containing protein	Contig98: 4666-5007	Contig266: 1659-2000	Contig322: 1987-2328	Contig283: 1843-2184	Contig86: 494-835	Contig85: 3380-3721	Contig1: 980396-980731	Contig69: 10052-10393	Contig264: 3819-4160	Contig273: 3832-4173	Contig613: 1980-2321	Contig128: 4033-4374	Contig145: 7111-7452	Contig198: 3375-3716	Contig189: 3375-3716	Contig306: 3347-3688	Contig1: 318219-318560	Contig1: 4114708-4115049	Contig29: 56332-56673	Contig1: 50933-51268	Contig133: 34964-35305	Contig93: 991-1332			Contig206: 1552-1893	Contig221: 1552-1893		Contig17: 64735-65076	Contig183: 3029-3370	Contig53: 21935-22270	Contig318: 1466-1807	Contig10: 100353-100694	Contig206: 5919-6260	Contig89: 18700-19041	Contig84: 18705-19046	Contig88: 18657-18998	Contig350: 1029-1370	Contig138: 702-1043		Contig124: 4746-5087	Contig575: 191-532	Contig140: 904-1245	Contig150: 725-1066	Contig150: 725-1066	Contig556: 170-511	Contig135: 770-1111	Contig215: 737-1078	Contig157: 770-1111
31	tetratricopeptide repeat protein	Contig98: 5342-7789	Contig266: 2335-4782	Contig324: 51-2279	Contig283: 2519-4966	Contig181: 849-3341	Contig195: 288-2780	Contig1: 982206-984575	Contig69: 7227-9713	Contig264: 4499-6949	Contig273: 4512-6962	Contig613: 2763-4985	Contig128: 4713-7199		Contig198: 4299-6521	Contig189: 4299-6521	Contig306: 4272-6620	Contig1: 319002-321350	Contig1: 4115632-4117854	Contig29: 53530-55854																					Contig120: 13557-15779
32	hypothetical protein																	Contig1: 321394-321765
33	PIN domain-containing protein		Contig116: 11719-12162	Contig484: 3441-3884	Contig53: 566-1009							Contig393: 3328-3771	Contig50: 2759-3202		Contig217: 129-572	Contig207: 129-572		Contig1: 321904-322347																				Contig356: 2565-3008	Contig95: 12431-12874		Contig239: 3389-3832						Contig227: 3842-4285	Contig189: 4704-5147	Contig123: 3843-4286
34	hypothetical protein																	Contig1: 322334-322606
35	serine protease		Contig270: 1-1534					Contig1: 985693-989562	Contig69: 3409-6378				Contig128: 7478-10801	Contig241: 1362-5288	Contig29: 46976-49143	Contig29: 48584-50751		Contig1: 323030-326569	Contig1: 4118178-4122002	Contig29: 49696-52623	Contig1: 479045-482623												Contig28: 49653-53498	Contig177: 6008-9157		Contig208: 3449-6439			Contig233: 6214-10131	Contig100: 1110-4925			Contig135: 713-4528
36	hypothetical protein	Contig99: 6191-6799	Contig270: 1574-2182	Contig524: 972-1580	Contig286: 609-1217	Contig179: 3769-4377	Contig131: 3769-4377	Contig1: 989692-990300	Contig69: 2761-3369	Contig384: 1793-2401	Contig395: 1855-2463	Contig615: 1486-2094	Contig128: 10841-11449	Contig241: 5328-5936	Contig29: 46328-46936	Contig29: 47936-48544	Contig307: 1045-1653	Contig1: 326609-327217	Contig1: 4122042-4122650	Contig29: 49048-49656	Contig1: 478397-479005	Contig171: 3983-4591	Contig91: 3983-4591	Contig176: 711-1319	Contig20: 3983-4591					Contig52: 1013-1621	Contig2: 243838-244446	Contig242: 628-1236	Contig28: 49005-49613	Contig177: 9197-9805	Contig228: 2801-3409	Contig208: 2801-3409	Contig84: 4013-4621	Contig309: 1385-1993	Contig233: 5566-6174	Contig100: 4960-5568	Contig195: 244-852	Contig197: 6197-6805	Contig135: 4568-5176	Contig458: 988-1596	Contig459: 988-1596	Contig285: 6081-6689
37	serine protease	Contig99: 5031-6131	Contig270: 2242-3342	Contig524: 1640-2740	Contig286: 1277-2377	Contig179: 4437-5537	Contig131: 4437-5537	Contig1: 990360-991460	Contig69: 1616-2710	Contig384: 633-1733	Contig395: 695-1795	Contig615: 2154-3005	Contig128: 11509-12609	Contig241: 5996-7096	Contig29: 45183-46277	Contig29: 46791-47885	Contig307: 1713-2813	Contig1: 327277-328377	Contig1: 4122710-4123810	Contig29: 47888-48988	Contig1: 477237-478337	Contig171: 2808-3923	Contig91: 2808-3923	Contig176: 1379-2494	Contig20: 2808-3923					Contig52: 1681-2796	Contig2: 242678-243778	Contig242: 1296-2396	Contig28: 47845-48945	Contig177: 9865-10965	Contig228: 1641-2741	Contig208: 1641-2741	Contig84: 4681-5781	Contig309: 79-1107	Contig233: 4406-5506	Contig100: 5846-6946		Contig197: 5037-6137	Contig135: 5236-6336			Contig285: 4921-6021
38	hypothetical protein	Contig99: 4393-4887	Contig270: 3486-3980	Contig524: 2884-3378	Contig286: 2521-3015	Contig179: 5681-6175	Contig131: 5681-6175	Contig1: 991604-992098	Contig69: 978-1472			Contig616: 313-852	Contig128: 12753-13247	Contig476: 651-1094			Contig307: 2957-3451	Contig1: 328521-329015	Contig1: 4123954-4124448	Contig29: 47250-47744	Contig1: 476599-477093	Contig171: 2170-2664	Contig91: 2170-2664	Contig176: 2638-3132	Contig20: 2170-2664					Contig52: 3057-3551	Contig2: 242040-242534	Contig242: 2540-3034	Contig28: 47207-47701	Contig177: 11109-11603	Contig228: 1003-1497	Contig208: 1003-1497	Contig84: 5925-6419	Contig336: 549-1043	Contig233: 3651-4145	Contig100: 7090-7584	Contig131: 5303-5797	Contig197: 4399-4893	Contig135: 6480-6974	Contig402: 375-869	Contig399: 375-869	Contig285: 4283-4777
39	Uma2 family endonuclease	Contig99: 3657-4214	Contig270: 4159-4716	Contig524: 3557-4114	Contig286: 3194-3751	Contig179: 6354-6911	Contig131: 6354-6911	Contig1: 992163-992834	Contig69: 242-799	Contig277: 473-1030	Contig192: 473-1030	Contig616: 986-1543	Contig128: 13426-13983	Contig476: 1273-1830			Contig307: 3630-4187	Contig1: 329194-329751		Contig29: 46514-47071	Contig1: 475863-476420	Contig171: 1434-1991	Contig91: 1434-1991	Contig176: 3311-3868	Contig20: 1434-1991					Contig52: 3730-4287	Contig2: 241304-241861	Contig242: 3213-3770	Contig28: 46471-47028	Contig177: 11782-12339	Contig228: 267-824	Contig208: 267-824	Contig84: 6598-7155	Contig336: 1222-1779	Contig233: 2915-3472	Contig100: 7763-8320	Contig131: 4567-5124	Contig197: 3663-4220	Contig135: 7153-7710	Contig402: 1048-1605	Contig399: 1048-1605	Contig285: 3547-4104
40	hypothetical protein																	Contig1: 329772-329945																Contig177: 12360-12533
41	DUF4160 domain-containing protein	Contig99: 501-737		Contig525: 1550-1756		Contig73: 1774-2010	Contig208: 1771-2007	Contig1: 993290-993526						Contig357: 58-378	Contig29: 43841-44077	Contig29: 45449-45685	Contig307: 4623-4913	Contig1: 330213-330449	Contig1: 4124827-4125063	Contig29: 45822-46058	Contig1: 475171-475407									Contig52: 4749-4985	Contig2: 240606-240842								Contig233: 2189-2425	Contig100: 8730-8966		Contig197: 3016-3252	Contig135: 8121-8357	Contig402: 2016-2252	Contig399: 2016-2252	Contig285: 2909-3136
42	DUF2442 domain-containing protein	Contig99: 269-517	Contig344: 2215-2463	Contig525: 1740-1988		Contig73: 1542-1790	Contig208: 1539-1787	Contig1: 993510-993758	Contig25: 2334-2582	Contig277: 1738-1986	Contig192: 1738-1986			Contig357: 362-610	Contig29: 43609-43857	Contig29: 45217-45465	Contig307: 4897-5145	Contig1: 330433-330681	Contig1: 4125047-4125295	Contig29: 45590-45838	Contig1: 474939-475187									Contig52: 4969-5217	Contig2: 240374-240622				Contig85: 20188-20436	Contig80: 20180-20428	Contig84: 9254-9502	Contig345: 2093-2341	Contig233: 1957-2205	Contig100: 8950-9198	Contig131: 2081-2329	Contig197: 2784-3032	Contig135: 8341-8589	Contig402: 2236-2484	Contig399: 2236-2484	Contig285: 2677-2925
43	ISAs1-like element ISMae8 family transposase																	Contig1: 331150-332241
Region 5
1	prevent-host-death protein	Contig6: 137539-137823	Contig238: 841-1125	Contig538: 1501-1785				Contig1: 29299-29583	Contig370: 216-500	Contig96: 15129-15413	Contig94: 2754-3038	Contig708: 4322-4606	Contig89: 4802-5086	Contig67: 9665-9949		Contig29: 1385-1669	Contig310: 23063-23347	Contig1: 378916-379200	Contig1: 4179551-4179835	Contig14: 85287-85571	Contig4: 109159-109443								Contig5: 45812-46096	Contig50: 92654-92938	Contig67: 60968-61252	Contig48: 9715-9999						Contig134: 5521-5805	Contig226: 1965-2249	Contig280: 18949-19233							Contig468: 1857-2141	Contig479: 1857-2141	Contig287: 2006-2290
2	hypothetical protein		Contig91: 12676-12981										Contig96: 311-616	Contig67: 8908-9213		Contig29: 492-797	Contig565: 94-312	Contig1: 379971-380276	Contig1: 4178794-4179099	Contig14: 92398-92703																		Contig26: 1209-1514
3	hypothetical protein													Contig67: 9206-9487		Contig29: 218-499	Contig565: 305-586	Contig1: 380269-380550	Contig1: 4179092-4179373	Contig14: 92124-92405
4	prevent-host-death protein																	Contig1: 380728-381012	Contig1: 4177736-4178023	Contig14: 91662-91946
5	DUF3368 domain-containing protein	Contig117: 1511-2011		Contig502: 147-647	Contig302: 504-1004								Contig26: 5082-5579	Contig291: 5060-5560	Contig297: 3638-4138	Contig288: 207-707	Contig658: 40-540	Contig1: 381507-382007	Contig1: 4180241-4180741	Contig14: 90756-91256													Contig98: 304-804	Contig138: 1193-1693					Contig101: 34828-35328	Contig184: 870-1370	Contig150: 11245-11745			Contig579: 519-1010	Contig577: 513-1004	Contig544: 932-1423
6	hypothetical protein	Contig82: 7639-7845	Contig133: 1891-2097			Contig151: 2302-2490	Contig18: 2302-2490	Contig1: 56881-57069	Contig103: 115-321	Contig315: 1221-1427	Contig328: 1221-1427	Contig709: 2364-2570	Contig135: 1887-2093	Contig747: 74-280	Contig297: 2712-2918	Contig288: 1372-1578	Contig311: 48-254	Contig1: 382801-383007	Contig1: 4181535-4181741	Contig14: 89756-89962		Contig143: 977-1183	Contig17: 977-1183	Contig140: 46092-46298	Contig27: 46118-46324	Contig55: 3952-4158	Contig56: 3952-4158								Contig64: 2852-3058	Contig63: 6557-6763	Contig62: 29957-30163	Contig59: 44917-45123	Contig226: 3216-3422
7	putative toxin-antitoxin system toxin component, PIN family	Contig82: 7239-7649	Contig133: 1491-1901	Contig481: 57-329	Contig554: 1466-1672					Contig315: 821-1231	Contig328: 821-1231	Contig709: 1964-2374			Contig297: 2312-2722	Contig288: 1568-1978	Contig311: 244-654	Contig1: 382997-383407	Contig1: 4181731-4182141	Contig14: 89356-89766		Contig143: 577-987	Contig17: 577-987	Contig140: 46288-46698	Contig27: 46314-46724	Contig55: 3552-3962	Contig56: 3552-3962											Contig59: 45113-45523	Contig226: 3412-3822
8	UPF0175 family protein	Contig142: 428-673		Contig537: 5316-5561		Contig276: 1541-1786	Contig330: 1541-1786	Contig1: 1124057-1124224	Contig437: 461-706	Contig228: 234-479	Contig236: 2690-2935	Contig249: 2034-2279	Contig89: 2337-2582	Contig67: 11180-11425	Contig297: 1748-1993	Contig288: 2297-2542	Contig311: 973-1218	Contig1: 383726-383971	Contig1: 4182460-4182705	Contig14: 88543-88788	Contig4: 105383-105628	Contig189: 1-152	Contig107: 1-152	Contig6: 1-204	Contig79: 1-204	Contig55: 2788-3033	Contig56: 2788-3033	Contig245: 450-695	Contig5: 47578-47823	Contig50: 94420-94665	Contig67: 62734-62979	Contig48: 7988-8233	Contig5: 73443-73688		Contig64: 4078-4323	Contig63: 7783-8028	Contig62: 28692-28937	Contig59: 45948-46193	Contig226: 4141-4386	Contig289: 7795-8040	Contig166: 7592-7837	Contig21: 11089-11334	Contig30: 340-585					Contig97: 1-199	Contig28: 23934-24132
9	DUF3368 domain-containing protein			Contig537: 4807-5319		Contig276: 1035-1544	Contig330: 1035-1544	Contig1: 1123551-1124060	Contig437: 703-1212			Contig249: 2490-2786	Contig89: 1831-2340	Contig67: 11422-11931	Contig297: 1202-1537	Contig288: 2753-3088	Contig311: 1429-1725	Contig1: 383968-384477	Contig1: 4183099-4183407	Contig14: 88037-88546	Contig4: 105891-106229	Contig114: 2163-2678		Contig6: 201-716	Contig79: 201-716			Contig245: 692-1228	Contig5: 47072-47581	Contig50: 93914-94423	Contig67: 62228-62737	Contig48: 8230-8739			Contig64: 4320-4829	Contig63: 8025-8534	Contig62: 28186-28695	Contig59: 46190-46702	Contig201: 1-277	Contig289: 8251-8553	Contig166: 7124-7381	Contig21: 10556-11092	Contig30: 796-1098	Contig112: 6-521	Contig112: 12612-13127	Contig75: 12628-13143	Contig32: 16772-17287	Contig97: 196-711	Contig28: 23422-23937
10	hypothetical protein														Contig297: 829-1167	Contig288: 3123-3461	Contig311: 1798-2136	Contig1: 384549-384887	Contig1: 4183479-4183817																									Contig579: 1542-1880	Contig577: 1536-1874	Contig544: 1955-2293
11	addiction module antitoxin																Contig311: 2129-2482	Contig1: 384880-385233	Contig1: 4183810-4184163
12	PEP-CTERM sorting domain-containing protein																	Contig1: 385310-386029
13	prevent-host-death protein																	Contig1: 386276-386560	Contig1: 4187381-4187665
14	UPF0175 family protein					Contig276: 2162-2407	Contig330: 2162-2407	Contig1: 1124682-1124927	Contig291: 58-279						Contig297: 3396-3641	Contig288: 704-949		Contig1: 386745-386990	Contig1: 4187850-4188095	Contig14: 90514-90759																			Contig226: 2434-2679			Contig515: 1432-1677	Contig605: 563-808	Contig579: 1007-1252	Contig577: 1001-1246	Contig544: 1420-1665
15	hypothetical protein																Contig391: 195-434	Contig1: 387190-387429	Contig1: 4188295-4188534														Contig3: 79326-79565	Contig125: 122403-122642	Contig2: 53394-53633	Contig2: 53394-53633	Contig2: 75949-76188	Contig93: 2041-2280
16	hypothetical protein	Contig6: 134750-134986	Contig238: 3741-3977	Contig537: 5912-6091	Contig548: 181-417					Contig462: 582-818	Contig456: 582-818		Contig89: 3922-4101	Contig67: 10593-10829				Contig1: 387432-387668	Contig1: 4188537-4188773	Contig14: 87480-87716	Contig4: 104797-105033	Contig166: 114388-114624	Contig165: 16407-16643	Contig33: 881-1117	Contig47: 881-1117	Contig177: 6009-6245	Contig190: 6057-6293	Contig206: 849-1085	Contig5: 49163-49399	Contig50: 96005-96241	Contig67: 64313-64555	Contig48: 6412-6648		Contig100: 5128-5364				Contig134: 996-1232		Contig280: 18069-18248		Contig553: 1290-1469		Contig590: 506-685	Contig588: 621-800	Contig555: 506-685	Contig544: 1357-1593	Contig543: 2505-2741	Contig494: 1973-2209
17	PEP-CTERM sorting domain-containing protein																	Contig1: 387794-388087	Contig1: 4188899-4189192
18	IS630 family transposase																	Contig1: 388195-389144
19	hypothetical protein																	Contig1: 389211-389546	Contig1: 4190316-4190651
20	hypothetical protein							Contig1: 1121645-1121881		Contig228: 2541-2786	Contig236: 4997-5242	Contig180: 1183-1428	Contig30: 488-733	Contig67: 13833-14078	Contig50: 17968-18213	Contig236: 3033-3278	Contig313: 596-841	Contig1: 390066-390311	Contig1: 4191173-4191418			Contig166: 110786-111031	Contig165: 12805-13050	Contig33: 4474-4719	Contig47: 4474-4719	Contig51: 42476-42721	Contig51: 42489-42734		Contig14: 18002-18247		Contig53: 74043-74288	Contig326: 4079-4324		Contig100: 7922-8167	Contig55: 20929-21174	Contig55: 516-761	Contig52: 20908-21153	Contig63: 19279-19524	Contig30: 18349-18594			Contig456: 2958-3203		Contig384: 1922-2167	Contig47: 3237-3482	Contig58: 3238-3483	Contig468: 2374-2619	Contig479: 2372-2617	Contig287: 2522-2767
Region 6
1	hypothetical protein			Contig459: 141-341				Contig1: 1554749-1554949					Contig73: 30176-30376	Contig36: 15396-15596	Contig144: 21000-21200	Contig165: 22336-22536	Contig591: 426-626	Contig1: 421064-421264	Contig1: 4219207-4219407		Contig4: 1916261-1916461	Contig167: 14243-14443	Contig52: 9445-9645	Contig180: 53969-54169	Contig44: 54122-54322				Contig5: 154330-154530												Contig60: 19-219	Contig275: 4559-4759	Contig311: 4738-4938	Contig97: 10022-10222	Contig98: 10022-10222	Contig23: 10022-10222		Contig89: 15941-16141	Contig358: 3975-4175
2	PIN domain-containing protein	Contig16: 3348-3776	Contig122: 27212-27640	Contig459: 328-756	Contig165: 6392-6820	Contig285: 197-364	Contig363: 197-364	Contig1: 1554936-1555205					Contig73: 30363-30791	Contig36: 15185-15409		Contig390: 887-1315	Contig591: 56-439	Contig1: 421251-421613	Contig1: 4219394-4219756										Contig5: 153915-154343
3	IS1634 family transposase																	Contig1: 423515-425173	Contig1: 4234531-4236174
4	IS701-like element ISMae34 family transposase																	Contig1: 428570-429838	Contig1: 4231282-4232550
5	IS30 family transposase																	Contig1: 430411-431406	Contig1: 4222616-4223602
6	hypothetical protein																	Contig1: 432643-432954
7	type II toxin-antitoxin system HicB family antitoxin	Contig16: 12402-12620	Contig120: 5520-5738	Contig461: 5228-5446									Contig73: 34811-35029	Contig71: 15362-15580			Contig319: 1180-1377	Contig1: 435914-436132	Contig1: 4247834-4248052	Contig14: 52160-52378	Contig4: 146252-146470																		Contig29: 5594-5812	Contig66: 5824-6042	Contig192: 1039-1257	Contig291: 4360-4578	Contig88: 6580-6798			Contig248: 234-452	Contig282: 4244-4462	Contig342: 1230-1448	Contig248: 5314-5532
8	PEP-CTERM sorting domain-containing protein	Contig16: 12889-13500	Contig120: 5936-6556	Contig461: 5715-6326										Contig71: 15778-16398				Contig1: 436515-437135	Contig1: 4245517-4246137	Contig14: 51342-51962	Contig4: 146668-147288																		Contig29: 6050-6670	Contig66: 6240-6860	Contig192: 1455-2075	Contig291: 4776-5396	Contig88: 6996-7616				Contig282: 4660-5280	Contig342: 412-1032	Contig248: 5730-6350
9	type II toxin-antitoxin system VapC family toxin														Contig258: 423-752	Contig253: 423-752	Contig320: 165-494	Contig1: 437381-437710	Contig1: 4245136-4245465	Contig14: 50961-51290																			Contig29: 6765-7022			Contig246: 657-1043	Contig642: 495-881	Contig400: 657-1043	Contig396: 657-1043	Contig427: 4537-4923
10	hypothetical protein												Contig156: 2264-2572	Contig483: 2220-2576	Contig258: 1027-1383	Contig253: 1027-1383	Contig320: 770-1126	Contig1: 437985-438341	Contig1: 4244505-4244861	Contig14: 50316-50672	Contig4: 148930-149238																		Contig29: 7019-7375								Contig482: 2226-2627	Contig484: 2291-2692	Contig563: 2290-2691
11	phosphohistidine phosphatase SixA	Contig6: 103360-103854	Contig279: 5088-5582	Contig532: 1596-2090	Contig297: 4227-4721	Contig316: 172-666	Contig294: 5187-5681	Contig1: 1084815-1085309	Contig437: 29811-30305	Contig49: 24648-25142	Contig51: 9469-9963	Contig460: 1900-2394	Contig156: 1701-2195	Contig483: 1657-2151	Contig258: 1452-1946	Contig253: 1452-1946	Contig320: 1195-1689	Contig1: 438410-438904	Contig1: 4243942-4244436	Contig14: 49753-50247	Contig4: 149307-149801	Contig11: 36242-36736	Contig36: 26561-27055	Contig105: 36133-36627	Contig78: 9701-10195	Contig46: 26612-27106	Contig45: 26556-27050	Contig252: 47167-47661	Contig10: 26473-26967	Contig27: 10745-11239	Contig3: 26412-26906	Contig15: 20806-21300	Contig1: 190769-191263	Contig46: 3583-4077	Contig25: 27138-27632	Contig26: 27138-27632	Contig27: 2474-2968	Contig42: 24120-24614	Contig29: 7444-7938	Contig66: 7495-7989	Contig171: 20676-21170	Contig111: 8001-8495	Contig221: 1711-2205	Contig434: 1529-2023	Contig435: 1528-2022	Contig409: 1529-2023	Contig482: 1663-2157	Contig484: 1728-2222	Contig563: 1727-2221
12	bifunctional oligoribonuclease/PAP phosphatase NrnA	Contig6: 102084-103307	Contig279: 5635-6858	Contig532: 320-1543	Contig297: 2951-4174	Contig316: 719-1942	Contig294: 5734-6957	Contig1: 1083539-1084762	Contig437: 30358-31581	Contig49: 25195-26418	Contig51: 8193-9416	Contig460: 2447-3670	Contig156: 425-1648	Contig483: 381-1604	Contig258: 1999-3222	Contig253: 1999-3222	Contig320: 1742-2965	Contig1: 438957-440180	Contig1: 4242666-4243889	Contig14: 48477-49700	Contig4: 149854-151077	Contig11: 36789-38012	Contig36: 27108-28331	Contig105: 36680-37903	Contig78: 8425-9648	Contig46: 27159-28382	Contig45: 27103-28326	Contig252: 47715-48938	Contig10: 25197-26420	Contig27: 9469-10692	Contig3: 25136-26359	Contig15: 21353-22576	Contig1: 189493-190716	Contig46: 2307-3530	Contig25: 27685-28908	Contig26: 27685-28908	Contig27: 1198-2421	Contig42: 22844-24067	Contig29: 7991-9214	Contig66: 8042-9265	Contig171: 21223-22446	Contig111: 8548-9771	Contig221: 435-1658	Contig434: 253-1476	Contig435: 252-1475	Contig409: 253-1476	Contig482: 387-1610	Contig484: 452-1675	Contig563: 451-1674
13	IS1634 family transposase																	Contig1: 440645-442303
14	IS1634 family transposase																	Contig1: 444081-445739
15	endonuclease domain-containing protein	Contig6: 99280-99699	Contig279: 9322-9741		Contig297: 20-439	Contig316: 4327-4746	Contig294: 9342-9761	Contig1: 1080735-1081154		Contig49: 28803-29222	Contig51: 5389-5808	Contig460: 6055-6474					Contig530: 204-623	Contig1: 449329-449748				Contig11: 40589-41008	Contig36: 30908-31327	Contig105: 40480-40899	Contig78: 5429-5848	Contig46: 30774-31193	Contig45: 30718-31137		Contig10: 22259-22678	Contig27: 6531-6950		Contig15: 25095-25514									Contig171: 24831-25250
16	hypothetical protein																	Contig1: 450051-450509
17	restriction endonuclease subunit S																	Contig1: 451214-451651
18	IS701-like element ISMae34 family transposase																	Contig1: 453090-454358
19	ISAzo13 family transposase																	Contig1: 454809-456031
20	IS630 family transposase																	Contig1: 456375-457418
21	IS1380-like element ISMae9 family transposase																	Contig1: 457842-459326
22	IS1634 family transposase																	Contig1: 460428-462086	Contig1: 4251572-4253230
23	Uma2 family endonuclease													Contig779: 1-507				Contig1: 463052-463705	Contig1: 4254196-4254849	Contig14: 46800-47453	Contig4: 152099-152773	Contig42: 1-185	Contig182: 1-185	Contig130: 92007-92191	Contig80: 92007-92191	Contig22: 35752-35931	Contig21: 1-180	Contig140: 1-323			Contig53: 124919-125143	Contig294: 1-390	Contig1: 187818-188471	Contig46: 632-1285				Contig42: 20872-21525	Contig29: 10387-11061
Region 7
1	hypothetical protein	Contig6: 63005-64156	Contig14: 28614-29771	Contig528: 1164-2315	Contig292: 9069-10220			Contig1: 1052175-1053326	Contig64: 7803-8954	Contig27: 17602-18753	Contig29: 17602-18753		Contig19: 15210-16367	Contig162: 6501-7658	Contig27: 5139-6290	Contig27: 5139-6290	Contig6: 2703-3803	Contig1: 488239-489390	Contig1: 4282237-4283394	Contig14: 20969-22120	Contig1: 733-1890	Contig11: 29789-30928	Contig36: 20099-21238	Contig105: 29675-30814	Contig78: 15527-16666	Contig46: 20155-21294	Contig45: 20166-21305	Contig252: 40521-41678												Contig74: 58484-59641	Contig73: 5735-6892		Contig32: 11303-12460	Contig44: 13344-14501	Contig43: 13341-14498	Contig135: 13319-14476	Contig50: 9612-10769	Contig23: 6772-7929	Contig58: 2369-3526
2	hypothetical protein		Contig14: 28091-28396										Contig19: 16585-16890	Contig162: 6120-6419				Contig1: 489608-489913			Contig1: 2108-2413												Contig58: 12077-12373									Contig398: 1738-2040		Contig44: 14741-15043	Contig43: 14738-15040		Contig50: 9070-9372	Contig23: 6230-6532	Contig58: 1827-2129
3	hypothetical protein		Contig14: 27256-27750									Contig622: 15422-15916	Contig19: 16945-17439	Contig162: 5565-6059			Contig7: 630-1124	Contig1: 490255-490749			Contig1: 2468-2953	Contig201: 26597-27091	Contig49: 5816-6310						Contig2: 211771-212265	Contig18: 1526-2020			Contig58: 11241-11735		Contig89: 1391-1885	Contig84: 1391-1885	Contig88: 1391-1885		Contig237: 7474-7968			Contig398: 1189-1683		Contig44: 15098-15592	Contig43: 15095-15589		Contig50: 8521-9015	Contig23: 5681-6175	Contig58: 1278-1772
4	asparaginase	Contig6: 60943-61896	Contig14: 24382-25335	Contig527: 7524-8477	Contig292: 7367-8320	Contig346: 8697-9650	Contig118: 8700-9653	Contig1: 1050427-1051380	Contig64: 6053-7006	Contig27: 16030-16983	Contig29: 16030-16983	Contig622: 12548-13501	Contig19: 18660-19613	Contig162: 3487-4440	Contig27: 3476-4429	Contig27: 3476-4429	Contig7: 2405-3358	Contig1: 491874-492827	Contig1: 4290551-4291504	Contig14: 19396-20349	Contig1: 4127-5080	Contig201: 28321-29274	Contig49: 3633-4586			Contig25: 29824-30777	Contig24: 3628-4581		Contig2: 213545-214498	Contig18: 3299-4252	Contig47: 17900-18853	Contig163: 178-1131	Contig58: 8369-9322	Contig194: 8522-9475	Contig89: 3761-4714	Contig84: 3766-4719	Contig88: 3718-4671	Contig146: 4294-5247	Contig237: 4417-5370		Contig195: 9444-10397	Contig128: 169-1122	Contig32: 9727-10680	Contig44: 16616-17569	Contig43: 16613-17566		Contig50: 6133-7086	Contig23: 3497-4450	Contig380: 176-1129
5	DUF1230 family protein	Contig6: 60424-60927	Contig14: 23863-24366	Contig527: 7005-7508	Contig292: 6848-7351	Contig346: 9666-10169	Contig118: 9669-10172	Contig1: 1049908-1050411	Contig64: 5534-6037	Contig27: 15504-16007	Contig29: 15504-16007	Contig622: 12022-12525	Contig19: 19636-20139	Contig162: 2961-3464	Contig27: 2957-3460	Contig27: 2957-3460	Contig7: 3381-3884	Contig1: 492850-493353	Contig1: 4291527-4292030	Contig14: 18877-19380	Contig1: 5096-5599	Contig201: 29297-29800	Contig49: 3107-3610	Contig64: 29281-29784	Contig119: 29194-29697	Contig25: 30800-31303	Contig24: 3102-3605	Contig79: 62156-62659	Contig2: 214514-215017	Contig18: 4268-4771	Contig47: 17381-17884	Contig163: 1147-1650	Contig58: 7843-8346	Contig194: 7996-8499	Contig89: 4737-5240	Contig84: 4742-5245	Contig88: 4694-5197	Contig146: 5270-5773	Contig237: 3891-4394	Contig290: 7349-7852	Contig195: 8918-9421	Contig128: 1138-1641	Contig32: 9208-9711	Contig44: 17585-18088	Contig43: 17582-18085	Contig135: 16002-16505	Contig50: 5607-6110	Contig23: 2971-3474	Contig380: 1152-1655
6	ribosome silencing factor	Contig6: 60014-60418	Contig14: 23453-23857	Contig527: 6595-6999	Contig292: 6438-6842	Contig346: 10175-10579	Contig118: 10178-10582	Contig1: 1049498-1049902	Contig64: 5124-5528	Contig27: 15094-15498	Contig29: 15094-15498	Contig622: 11612-12016	Contig19: 20145-20549	Contig162: 2551-2955	Contig27: 2547-2951	Contig27: 2547-2951	Contig7: 3890-4294	Contig1: 493359-493763	Contig1: 4292036-4292440	Contig14: 18467-18871	Contig1: 5605-6009	Contig201: 29806-30210	Contig49: 2697-3101	Contig64: 29790-30194	Contig119: 29703-30107	Contig25: 31309-31713	Contig24: 2692-3096	Contig79: 61746-62150	Contig2: 215023-215427	Contig18: 4777-5181	Contig47: 16971-17375	Contig163: 1656-2060	Contig58: 7433-7837	Contig194: 7586-7990	Contig89: 5246-5650	Contig84: 5251-5655	Contig88: 5203-5607	Contig146: 5779-6183	Contig237: 3481-3885	Contig290: 7858-8262	Contig195: 8508-8912	Contig128: 1647-2051	Contig32: 8798-9202	Contig44: 18094-18498	Contig43: 18091-18495	Contig135: 16511-16915	Contig50: 5197-5601	Contig23: 2561-2965	Contig380: 1661-2065
7	HD domain-containing protein	Contig6: 59362-59958	Contig14: 22801-23397	Contig527: 5943-6539	Contig292: 5786-6382	Contig346: 10635-11231	Contig118: 10638-11234	Contig1: 1048846-1049442	Contig64: 4472-5068	Contig27: 14442-15038	Contig29: 14442-15038	Contig622: 10960-11556	Contig19: 20605-21201	Contig162: 1899-2495	Contig27: 1895-2491	Contig27: 1895-2491	Contig7: 4350-4946	Contig1: 493819-494415	Contig1: 4292496-4293092	Contig14: 17815-18411	Contig1: 6065-6661	Contig201: 30266-30862	Contig49: 2045-2641	Contig64: 30250-30846	Contig119: 30163-30759	Contig25: 31769-32365	Contig24: 2040-2636	Contig79: 61094-61690	Contig2: 215483-216079	Contig18: 5237-5833	Contig47: 16319-16915	Contig163: 2116-2712	Contig58: 6781-7377	Contig194: 6934-7530	Contig89: 5706-6302	Contig84: 5711-6307	Contig88: 5663-6259	Contig146: 6239-6835	Contig237: 2829-3425	Contig290: 8318-8914	Contig195: 7856-8452	Contig128: 2107-2703	Contig32: 8146-8742	Contig44: 18554-19150	Contig43: 18551-19147	Contig135: 16971-17567	Contig50: 4545-5141	Contig23: 1909-2505	Contig380: 2121-2717
8	DUF697 domain-containing protein	Contig6: 57713-59281	Contig14: 21153-22721	Contig527: 4294-5862	Contig292: 4137-5705	Contig346: 11312-12880	Contig118: 11315-12883	Contig1: 1047197-1048765	Contig64: 2823-4391	Contig27: 12793-14361	Contig29: 12793-14361	Contig622: 9311-10879	Contig19: 21282-22850	Contig162: 250-1818	Contig27: 246-1814	Contig27: 246-1814	Contig7: 5027-6595	Contig1: 494496-496064	Contig1: 4293173-4294741	Contig14: 16166-17734	Contig1: 6741-8309	Contig201: 30943-32511	Contig49: 396-1964	Contig64: 30927-32495	Contig119: 30840-32408	Contig25: 32446-34014	Contig24: 391-1959	Contig79: 59445-61013	Contig2: 216160-217728	Contig18: 5914-7482	Contig47: 14670-16238	Contig163: 2793-4361	Contig58: 5132-6700	Contig194: 5285-6853	Contig89: 6383-7951	Contig84: 6388-7956	Contig88: 6340-7908	Contig146: 6915-8483	Contig237: 1180-2748	Contig290: 8995-10563	Contig195: 6207-7775	Contig128: 2782-4350	Contig32: 6497-8065	Contig44: 19231-20799	Contig43: 19228-20796	Contig135: 17648-19216	Contig50: 2897-4465	Contig23: 261-1829	Contig380: 2797-4365
9	alpha-ketoacid dehydrogenase subunit beta	Contig6: 56423-57406	Contig14: 19830-20813	Contig527: 2941-3924	Contig292: 2807-3790	Contig346: 13235-14218	Contig118: 13238-14221	Contig1: 1045877-1046860	Contig64: 1485-2468	Contig27: 11321-12304	Contig29: 11321-12304	Contig622: 7971-8954	Contig19: 23339-24322	Contig51: 17538-18521	Contig272: 372-1355	Contig256: 372-1355	Contig8: 347-1330	Contig1: 497732-498715	Contig1: 4295088-4296071	Contig14: 13515-14498	Contig1: 8565-9548	Contig99: 608-1591	Contig154: 608-1591			Contig93: 45791-46774	Contig47: 45716-46699		Contig2: 218385-219368	Contig18: 8130-9113	Contig47: 13039-14022	Contig163: 5010-5993	Contig58: 3818-4801	Contig194: 3971-4954	Contig89: 8306-9289	Contig84: 8311-9294	Contig88: 8263-9246	Contig347: 923-1867	Contig44: 21779-22762		Contig195: 4941-5924	Contig128: 4701-5684	Contig32: 5164-6147	Contig44: 21149-22132	Contig43: 21146-22129	Contig113: 266-1249	Contig50: 1564-2547	Contig470: 1527-2510	Contig544: 1537-2520
10	protein translocase subunit SecD	Contig6: 54990-56396	Contig14: 18397-19803	Contig527: 1508-2914	Contig292: 1374-2780	Contig346: 14245-15651	Contig118: 14248-15654	Contig1: 1044444-1045829	Contig64: 52-1458	Contig27: 9888-11294	Contig29: 9888-11294	Contig622: 6538-7944	Contig19: 24349-25755	Contig51: 16105-17511	Contig272: 1382-2788	Contig256: 1382-2788	Contig8: 1357-2763	Contig1: 498742-500148	Contig1: 4296098-4297504	Contig14: 12082-13488	Contig1: 9575-10981	Contig99: 1618-3024	Contig154: 1618-3024	Contig10: 1617-3023	Contig59: 1617-3023	Contig93: 44358-45764	Contig47: 44283-45689	Contig79: 55534-56940	Contig2: 219395-220801	Contig18: 9140-10546	Contig47: 11606-12991	Contig163: 6020-7426	Contig58: 2385-3791	Contig194: 2538-3944	Contig89: 9316-10722	Contig84: 9321-10727	Contig88: 9273-10679		Contig44: 20346-21752		Contig195: 3508-4914	Contig128: 5711-7117	Contig32: 3731-5137	Contig44: 22159-23565	Contig43: 22156-23562	Contig113: 1276-2682	Contig50: 131-1537	Contig470: 94-1500	Contig544: 104-1510
11	hypothetical protein		Contig317: 2464-2691			Contig244: 2502-2696	Contig29: 1552-1746	Contig1: 970907-971113	Contig69: 18371-18541								Contig12: 9930-10064	Contig1: 500198-500380													Contig35: 84207-84341									Contig72: 14796-14993
12	protein translocase subunit SecF	Contig6: 53931-54863	Contig14: 17338-18270	Contig527: 334-1266	Contig292: 318-1250	Contig346: 15976-16908	Contig118: 15979-16911	Contig1: 1043229-1044083		Contig27: 8834-9766	Contig29: 8834-9766	Contig622: 5484-6416	Contig19: 25878-26810	Contig51: 15050-16081	Contig272: 2931-3863	Contig256: 2931-3863		Contig1: 500424-501356	Contig1: 4297765-4298697	Contig14: 10752-11684	Contig1: 11225-12157	Contig99: 3165-4097	Contig154: 3165-4097	Contig10: 3139-4071	Contig59: 3139-4071	Contig93: 43310-44242	Contig47: 43235-44167	Contig79: 54406-55338	Contig2: 220969-221901	Contig18: 10714-11646	Contig47: 10506-11438	Contig163: 7594-8526	Contig58: 1264-2214	Contig194: 1417-2367	Contig89: 10893-11843	Contig84: 10898-11848	Contig88: 10850-11800	Contig167: 307-1257	Contig44: 19247-20179		Contig195: 2417-3349	Contig128: 7256-8188	Contig32: 2707-3639	Contig183: 6735-7667	Contig184: 6735-7667	Contig113: 2814-3746		Contig411: 55-987	Contig323: 73-1005
13	XRE family transcriptional regulator	Contig6: 53611-53934	Contig14: 5470-5793	Contig527: 14-337	Contig292: 40-321	Contig346: 16905-17228	Contig118: 16908-17231	Contig1: 1042909-1043232		Contig27: 8514-8837	Contig29: 8514-8837	Contig622: 5164-5487	Contig19: 26807-27130	Contig51: 1242-1433				Contig1: 501353-501676	Contig1: 4298694-4299017	Contig14: 10432-10755	Contig1: 12154-12477								Contig2: 221898-222221	Contig18: 11643-11966	Contig47: 10186-10509	Contig163: 8523-8711	Contig3: 86763-87098	Contig125: 130199-130534
14	hypothetical protein																	Contig1: 503107-503508
15	IS701-like element ISMae34 family transposase																	Contig1: 503982-505250
16	BrnT family toxin													Contig51: 4434-4709	Contig298: 2259-2534	Contig290: 2250-2525	Contig9: 373-648	Contig1: 508838-509113	Contig1: 4303092-4303367	Contig14: 1804-2079
17	hypothetical protein													Contig51: 4250-4450	Contig298: 2518-2718	Contig290: 2509-2709	Contig9: 632-832	Contig1: 509097-509297	Contig1: 4303351-4303551	Contig14: 1620-1820
18	hypothetical protein													Contig51: 3477-3980	Contig298: 2980-3483	Contig290: 2971-3474	Contig9: 1094-1597	Contig1: 509559-510062	Contig1: 4303813-4304316
19	hypothetical protein																	Contig1: 510592-510792
20	group II intron reverse transcriptase/maturase																	Contig1: 511461-513305	Contig1: 4309898-4311742
21	crossover junction endodeoxyribonuclease RuvC	Contig6: 51697-52182	Contig14: 3680-4165	Contig526: 21655-22140	Contig291: 19726-20211	Contig344: 1231-1716	Contig268: 1231-1716	Contig1: 1040919-1041404	Contig160: 501-986	Contig27: 3550-4035	Contig29: 3550-4035	Contig622: 3527-4012	Contig19: 30923-31408	Contig220: 4367-4852	Contig251: 5756-6241	Contig41: 998-1483	Contig10: 999-1484	Contig1: 513797-514282	Contig1: 4312234-4312719	Contig10: 3134-3619	Contig1: 13409-13894	Contig99: 5845-6330	Contig154: 5845-6330	Contig10: 5819-6304	Contig59: 5819-6304	Contig93: 41077-41562	Contig47: 41002-41487	Contig79: 52173-52658	Contig2: 223180-223665	Contig18: 12925-13410	Contig47: 8742-9227	Contig492: 1223-1708	Contig3: 87964-88449	Contig125: 131400-131885	Contig2: 43755-44240	Contig2: 43755-44240	Contig2: 66310-66795	Contig47: 187-672	Contig75: 33722-34207	Contig229: 12166-12651	Contig120: 16048-16533	Contig128: 11158-11643	Contig310: 1161-1646	Contig183: 3643-4128	Contig184: 3643-4128	Contig113: 6353-6838	Contig53: 13428-13913	Contig116: 6600-7085	Contig68: 8845-9330
22	UDP-N-acetylglucosamine 2-epimerase (non-hydrolyzing)	Contig6: 50590-51693	Contig14: 2573-3676	Contig526: 20548-21651	Contig291: 18619-19722	Contig344: 124-1227	Contig268: 124-1227	Contig1: 1039815-1040915	Contig160: 990-2093	Contig27: 2443-3546	Contig29: 2443-3546	Contig622: 2420-3523	Contig19: 31412-32515	Contig220: 4856-5959	Contig251: 4649-5752	Contig41: 1487-2590	Contig10: 1488-2606	Contig1: 514286-515389	Contig1: 4312723-4313826	Contig10: 3623-4726	Contig1: 13898-15001	Contig99: 6334-7437	Contig154: 6334-7437	Contig10: 6308-7411	Contig59: 6308-7411	Contig93: 39970-41073	Contig47: 39895-40998	Contig79: 51066-52169	Contig2: 223669-224772	Contig18: 13414-14517	Contig47: 7617-8738	Contig492: 116-1219	Contig3: 88453-89556	Contig125: 131889-132992	Contig2: 42648-43751	Contig2: 42648-43751	Contig2: 65203-66306	Contig47: 676-1779	Contig75: 32615-33718	Contig229: 11059-12162	Contig120: 16537-17640	Contig128: 11647-12750	Contig310: 1650-2753	Contig183: 2536-3639	Contig184: 2536-3639	Contig113: 6842-7945	Contig53: 13917-15020	Contig116: 5493-6596	Contig68: 7738-8841
23	MCE family protein	Contig6: 49162-50496	Contig14: 1152-2486	Contig526: 19113-20447	Contig291: 17184-18518	Contig269: 40885-42219	Contig50: 40871-42205	Contig1: 1038061-1039395	Contig357: 6025-7359	Contig27: 962-2293	Contig29: 962-2293	Contig622: 840-2171	Contig19: 32698-34029	Contig220: 6116-7447	Contig251: 3179-4513	Contig41: 2726-4060	Contig10: 2770-4101	Contig1: 515638-516969	Contig1: 4314082-4315413	Contig10: 4968-6299	Contig1: 15158-16489	Contig99: 7531-8862	Contig154: 7531-8862	Contig10: 7505-8836	Contig59: 7505-8836	Contig93: 38545-39876	Contig47: 38470-39801	Contig79: 49631-50965	Contig2: 224859-226193	Contig18: 14604-15938	Contig47: 6214-7548	Contig303: 3909-5243	Contig3: 89735-91069	Contig125: 133135-134469	Contig2: 41227-42561	Contig2: 41227-42561	Contig2: 63782-65116	Contig47: 1937-3271	Contig75: 31173-32507	Contig229: 9617-10951	Contig120: 17807-19141	Contig128: 12879-14210	Contig310: 2882-4213	Contig183: 1034-2365	Contig184: 1034-2365	Contig113: 8074-9405	Contig53: 15163-16494	Contig116: 4019-5350	Contig68: 6264-7595
24	ABC transporter ATP-binding protein	Contig6: 48333-49115	Contig14: 323-1105	Contig526: 18284-19066	Contig291: 16355-17137	Contig269: 40056-40838	Contig50: 40042-40824	Contig1: 1037232-1038014	Contig357: 5196-5978	Contig27: 133-915	Contig29: 133-915	Contig622: 11-793	Contig19: 34076-34858	Contig220: 7494-8276	Contig251: 2347-3132	Contig41: 4107-4892	Contig10: 4148-4933	Contig1: 517016-517798	Contig1: 4315460-4316242	Contig10: 6346-7131	Contig1: 16536-17318	Contig99: 8909-9691	Contig154: 8909-9691			Contig93: 37716-38498	Contig47: 37641-38423		Contig2: 226240-227022	Contig18: 15985-16767	Contig47: 5385-6167	Contig303: 3080-3862	Contig3: 91116-91898	Contig125: 134516-135298	Contig2: 40398-41180	Contig2: 40398-41180	Contig2: 62953-63735	Contig47: 3318-4100	Contig75: 30344-31126		Contig120: 19188-19970	Contig128: 14257-15039	Contig310: 4260-5042	Contig183: 205-987	Contig184: 205-987	Contig113: 9452-10234	Contig53: 16541-17323	Contig116: 3190-3972	Contig68: 5435-6217
25	hypothetical protein			Contig23: 37-276	Contig543: 835-1080										Contig251: 2009-2275	Contig41: 4964-5230		Contig1: 517873-518139	Contig1: 4316317-4316583	Contig10: 7203-7469
26	transposase														Contig251: 240-1388	Contig41: 5892-7040	Contig731: 255-1403	Contig1: 518654-519949		Contig10: 8131-9279
27	IS110 family transposase																	Contig1: 520282-520512	Contig1: 4318727-4318957
28	C-3',4' desaturase CrtD	Contig4: 1265-2773	Contig164: 6898-8406	Contig540: 2181-3689	Contig305: 53-1561	Contig276: 4833-6341	Contig330: 4838-6346	Contig1: 1127377-1128885	Contig291: 2729-4237	Contig268: 300-1808	Contig277: 3672-5180	Contig248: 10563-12071	Contig220: 3320-4813	Contig67: 626-2149	Contig185: 773-2281	Contig129: 4411-5919	Contig11: 241-1749	Contig1: 521027-522535	Contig1: 4319472-4320977	Contig10: 11676-13184	Contig4: 99785-101293	Contig87: 29499-31007	Contig38: 29516-31024			Contig30: 28623-30131	Contig30: 28623-30131		Contig5: 197058-198566	Contig93: 1523-3031	Contig37: 25871-27379	Contig554: 190-1698	Contig20: 27147-28655	Contig175: 19189-20697	Contig19: 12156-13664	Contig20: 12163-13671	Contig22: 12101-13609	Contig194: 4646-6154	Contig99: 59791-61299		Contig94: 200-1708	Contig263: 1453-2958	Contig212: 10520-12025	Contig205: 10512-12017	Contig156: 1145-2650	Contig140: 1145-2650	Contig99: 3375-4880	Contig20: 3375-4880	Contig122: 6126-7631
29	histidine phosphatase family protein	Contig4: 2888-4225	Contig164: 5446-6783	Contig540: 3804-5141	Contig305: 2993-4330	Contig276: 6470-7807	Contig330: 6475-7812	Contig1: 1129014-1130351	Contig291: 4366-5703	Contig198: 1350-2687	Contig203: 1350-2687	Contig248: 7526-8863	Contig220: 5129-6466	Contig591: 119-1456	Contig185: 2417-3754	Contig129: 6055-7392	Contig11: 2917-4254	Contig1: 523796-525133	Contig1: 4322185-4323522	Contig10: 14367-15704	Contig4: 95943-97280	Contig87: 32259-33596	Contig38: 32276-33613	Contig180: 8307-9644	Contig44: 8445-9782	Contig30: 26034-27371	Contig30: 26034-27371	Contig137: 16002-17339	Contig5: 194239-195576	Contig93: 4513-5850	Contig37: 23335-24672	Contig268: 4513-5850	Contig20: 29838-31175	Contig175: 16669-18006	Contig19: 14853-16190	Contig20: 14860-16197	Contig22: 14798-16135	Contig11: 32760-34097	Contig99: 62507-63844	Contig158: 21994-23331	Contig94: 1851-3188	Contig110: 1001-2338	Contig212: 8943-10280	Contig205: 8942-10279	Contig156: 2883-4220	Contig140: 2883-4220	Contig99: 5134-6471	Contig20: 5134-6471	Contig122: 4535-5872
30	DUF4912 domain-containing protein	Contig4: 4635-5879	Contig164: 3728-4972	Contig540: 5615-6859	Contig305: 4820-6064	Contig276: 8399-9643	Contig330: 8400-9644	Contig1: 1130817-1132061	Contig291: 6169-7413	Contig198: 3097-4341	Contig203: 3097-4341	Contig248: 5872-7116	Contig220: 6876-8120	Contig263: 5511-6755	Contig185: 4207-5454	Contig129: 7845-9092	Contig11: 4707-5954	Contig1: 525564-526808	Contig1: 4323975-4325222	Contig10: 16107-17354	Contig4: 94265-95509	Contig87: 33992-35239	Contig38: 34009-35256	Contig180: 10040-11287	Contig44: 10178-11425	Contig30: 24391-25638	Contig30: 24391-25638	Contig137: 14362-15606	Contig5: 192421-193668	Contig93: 6421-7668	Contig37: 21517-22764	Contig268: 2695-3942	Contig20: 31628-32875	Contig175: 14969-16216	Contig19: 16643-17890	Contig20: 16650-17897	Contig22: 16588-17835	Contig11: 31082-32329	Contig99: 64240-65484	Contig158: 20236-21477	Contig94: 3591-4838	Contig110: 2734-3981	Contig212: 6988-8235	Contig205: 6857-8104	Contig156: 5044-6291	Contig140: 5042-6289	Contig99: 6902-8149	Contig20: 6902-8149	Contig122: 2857-4104
31	acetolactate synthase large subunit	Contig4: 5978-7630	Contig164: 1977-3629	Contig540: 6958-8610	Contig305: 6163-7815	Contig276: 9741-11393	Contig330: 9742-11394	Contig1: 1132159-1133811	Contig291: 7511-9163	Contig198: 4466-6118	Contig203: 4466-6118	Contig248: 4095-5747	Contig220: 8464-10116	Contig263: 3734-5386	Contig185: 5579-7231	Contig129: 9217-10869	Contig11: 6079-7731	Contig1: 526933-528585	Contig1: 4325347-4326999	Contig10: 17479-19131	Contig4: 92488-94140	Contig87: 35337-36989	Contig38: 35354-37006			Contig30: 22641-24293	Contig30: 22641-24293		Contig5: 190671-192323	Contig93: 7766-9418	Contig37: 19766-21418	Contig268: 945-2597	Contig20: 32975-34627	Contig175: 13217-14869	Contig19: 18015-19667	Contig20: 18022-19674	Contig22: 17960-19612	Contig11: 29305-30957	Contig99: 65609-67261		Contig94: 4936-6588	Contig110: 4104-5756	Contig212: 5213-6865	Contig205: 5082-6734	Contig156: 6414-8066	Contig140: 6412-8064	Contig99: 8272-9924	Contig20: 8274-9926	Contig122: 1080-2732
32	hypothetical protein	Contig4: 7850-8329	Contig164: 1278-1757	Contig540: 8830-9393	Contig305: 8035-8598	Contig276: 11613-12092	Contig330: 11614-12093	Contig1: 1134031-1134594	Contig291: 9383-9862	Contig198: 6338-6817	Contig203: 6338-6817	Contig248: 3312-3875	Contig220: 10336-10815	Contig263: 2981-3514	Contig185: 7547-8026	Contig129: 11185-11664	Contig11: 7951-8514	Contig1: 528805-529284	Contig1: 4327219-4327698	Contig10: 19351-19830	Contig4: 91789-92268	Contig87: 37291-37770	Contig38: 37308-37787	Contig180: 13353-13832	Contig44: 13491-13970	Contig30: 21896-22375	Contig30: 21896-22375	Contig137: 11823-12302	Contig5: 189972-190451	Contig93: 9638-10117	Contig37: 18989-19546	Contig268: 246-725	Contig20: 34847-35326	Contig175: 12518-12997	Contig19: 19887-20366	Contig20: 19894-20373	Contig22: 19832-20311	Contig11: 28606-29085	Contig99: 67481-67960	Contig158: 17712-18191	Contig94: 6808-7287	Contig110: 6058-6537	Contig212: 4432-4911	Contig205: 4301-4780	Contig156: 8368-8847	Contig140: 8366-8845	Contig99: 10144-10623	Contig20: 10228-10707	Contig122: 381-860
33	IS701-like element ISMae34 family transposase																	Contig1: 529593-530861
34	glycosyltransferase	Contig4: 11677-12351	Contig186: 545-1219	Contig541: 1687-2361	Contig305: 10572-11246	Contig276: 14186-14860	Contig330: 14187-14861	Contig1: 1136603-1137277	Contig19: 1385-2059	Contig198: 8911-9585	Contig390: 1826-2500	Contig248: 618-1292	Contig220: 12834-13508	Contig263: 253-927	Contig308: 1575-2252	Contig300: 1557-2234	Contig11: 10550-11224	Contig1: 532762-533436	Contig1: 4331087-4331761	Contig10: 21904-22578	Contig4: 89013-89687	Contig87: 25608-26282	Contig38: 25655-26329	Contig180: 1656-2330	Contig44: 1794-2468	Contig175: 3022-3696	Contig186: 3072-3746	Contig137: 24132-24809	Contig5: 201805-202479	Contig117: 8758-9432	Contig37: 30595-31269	Contig159: 227-901	Contig20: 21108-21782	Contig175: 26063-26737	Contig19: 6211-6885	Contig20: 6218-6892	Contig22: 6156-6830	Contig314: 823-1500	Contig99: 56008-56682	Contig150: 17975-18652	Contig123: 2006-2683	Contig110: 9506-10183	Contig212: 781-1458	Contig205: 660-1337	Contig156: 11820-12497	Contig140: 11818-12495	Contig204: 1997-2674	Contig20: 13677-14354	Contig271: 431-1108
35	hypothetical protein	Contig4: 12338-12541	Contig186: 1206-1409							Contig198: 9572-9775	Contig390: 2487-2690		Contig220: 13495-13698		Contig308: 2239-2442	Contig300: 2221-2424		Contig1: 533423-533626		Contig10: 22565-22768		Contig87: 25418-25621	Contig38: 25465-25668	Contig180: 1466-1669	Contig44: 1604-1807	Contig175: 3683-3886	Contig186: 3733-3936	Contig137: 24796-24999					Contig20: 20918-21121						Contig99: 55818-56021	Contig150: 17785-17988									Contig271: 1095-1298
36	CoA-binding protein	Contig4: 12583-12999	Contig186: 1451-1867	Contig541: 2593-3009	Contig305: 11478-11894			Contig1: 1137655-1138071				Contig248: 123-386	Contig220: 13740-14156	Contig194: 215-631			Contig11: 11456-11872	Contig1: 533668-534084	Contig1: 4331993-4332409	Contig10: 22810-23226	Contig4: 88217-88633							Contig137: 25041-25457	Contig5: 202859-203275	Contig117: 7962-8378	Contig37: 31501-31917	Contig159: 1281-1697	Contig20: 20487-20876	Contig175: 26969-27385	Contig19: 5590-5979	Contig20: 5597-5986	Contig22: 5535-5924		Contig99: 55360-55776	Contig150: 17327-17743	Contig123: 2915-3331						Contig204: 2906-3235	Contig20: 14586-14915	Contig271: 1340-1669
37	membrane protein	Contig4: 13047-14906	Contig186: 1915-3774	Contig541: 3057-4916	Contig305: 11942-13801	Contig298: 1252-3111	Contig77: 1252-3111	Contig1: 1138119-1139978	Contig37: 1128-2987	Contig304: 2657-4516	Contig287: 3300-5159	Contig247: 2930-4789	Contig220: 14204-16063	Contig194: 679-2538	Contig64: 203-2062	Contig64: 203-2062	Contig11: 11920-13779	Contig1: 534132-535991	Contig1: 4332457-4334316	Contig10: 23274-25133	Contig4: 86310-88169	Contig87: 21558-23417	Contig38: 21573-23432	Contig157: 518-2377	Contig173: 518-2377	Contig52: 513-2372	Contig46: 25717-27576	Contig137: 25505-27364	Contig5: 203323-205182	Contig117: 6055-7914	Contig37: 31965-33824	Contig159: 1745-3604	Contig20: 18154-20013	Contig175: 27433-29292	Contig19: 3409-5268	Contig20: 3409-5268	Contig22: 3409-5268	Contig161: 324-2183	Contig99: 53453-55312	Contig150: 15419-17278	Contig123: 3379-5232	Contig313: 425-2284	Contig42: 201-2060	Contig325: 296-2155	Contig327: 296-2155	Contig315: 2580-4439	Contig204: 3242-5101	Contig20: 14922-16781	Contig271: 1676-3535
38	hypothetical protein	Contig4: 18555-18941		Contig542: 2258-2605	Contig306: 2225-2611	Contig25: 2336-2722	Contig189: 15770-16156	Contig1: 1143627-1144013	Contig137: 16661-17047	Contig304: 1881-2267	Contig287: 2524-2910	Contig247: 2154-2540	Contig220: 16453-16839	Contig194: 2928-3314	Contig64: 2452-2838	Contig64: 2452-2838	Contig11: 14169-14555	Contig1: 536381-536767	Contig1: 4334706-4335092	Contig10: 25523-25909	Contig4: 84215-84535	Contig87: 20787-21170	Contig38: 20802-21185	Contig157: 2765-3148	Contig173: 2765-3148	Contig52: 2760-3143	Contig46: 27964-28347	Contig137: 27753-28139	Contig5: 205573-205959	Contig117: 5279-5665	Contig37: 34454-34840	Contig159: 3995-4381		Contig175: 29681-30067						Contig150: 14698-15096	Contig123: 5620-6006	Contig313: 2607-2993	Contig42: 2383-2769	Contig325: 2478-2864	Contig327: 2478-2864	Contig315: 1871-2257	Contig204: 5424-5810	Contig20: 17104-17490	Contig271: 3858-4244
39	cobyrinate a,c-diamide synthase	Contig4: 19253-20629	Contig186: 6399-7775	Contig542: 2877-4253	Contig306: 2883-4202	Contig25: 2995-4371	Contig189: 14121-15497	Contig1: 1144286-1145662	Contig137: 15012-16388	Contig304: 182-1558	Contig287: 825-2201	Contig247: 455-1831	Contig220: 17161-18537	Contig194: 3636-5012	Contig64: 3160-4536	Contig64: 3160-4536	Contig11: 14877-16253	Contig1: 537090-538466	Contig1: 4335415-4336791	Contig10: 26232-27608	Contig4: 82566-83942	Contig87: 19095-20471	Contig38: 19110-20486	Contig157: 3464-4840	Contig173: 3464-4840	Contig52: 3459-4835	Contig46: 28663-30039	Contig137: 28411-29787	Contig5: 206282-207658	Contig117: 3580-4956	Contig37: 35163-36539	Contig159: 4704-6080	Contig20: 10948-12324	Contig175: 30359-31735	Contig280: 823-2199	Contig255: 823-2199	Contig274: 477-1853	Contig161: 4631-6007	Contig99: 49057-50433	Contig150: 13060-14436	Contig123: 6278-7654	Contig313: 3306-4682	Contig42: 3082-4458	Contig325: 3177-4553	Contig327: 3177-4553	Contig315: 182-1558	Contig204: 6123-7499	Contig20: 17803-19179	Contig271: 4557-5933
40	IS1634 family transposase																	Contig1: 538979-540637	Contig1: 4340556-4342214
41	IS630 family transposase																	Contig1: 541178-542355
42	phosphoenolpyruvate carboxykinase (ATP)	Contig4: 24271-25950	Contig74: 979-2658	Contig543: 864-2543	Contig307: 365-2047	Contig25: 5324-7003	Contig189: 11483-13162	Contig1: 1146537-1148216	Contig137: 12702-14381	Contig379: 991-2670	Contig394: 991-2670	Contig245: 2460-4139	Contig220: 19413-21092	Contig194: 6075-7754	Contig64: 5287-6966	Contig64: 5287-6966	Contig11: 17118-18797	Contig1: 542853-544532	Contig1: 4343258-4344937	Contig10: 28473-30152	Contig4: 80249-81928	Contig87: 16550-18229	Contig38: 16565-18244	Contig157: 5468-7147	Contig173: 5468-7147	Contig52: 5463-7142	Contig46: 30667-32346		Contig5: 208534-210213	Contig117: 1025-2704	Contig37: 37415-39094	Contig159: 6956-8635	Contig20: 8349-10028	Contig175: 32599-34278	Contig289: 498-2177	Contig261: 498-2177	Contig283: 498-2177	Contig161: 6829-8508	Contig216: 11246-12925	Contig73: 2944-4623	Contig123: 8283-9962	Contig154: 7121-8800	Contig42: 5097-6776	Contig127: 672-2351	Contig125: 672-2351	Contig119: 673-2352	Contig117: 7816-9495	Contig122: 7840-9519	Contig129: 8075-9754
43	NAD(P)/FAD-dependent oxidoreductase	Contig4: 26122-27345	Contig74: 2761-3978	Contig543: 2722-3945	Contig307: 2151-3368	Contig25: 7439-8662	Contig189: 9824-11047	Contig1: 1148374-1149597	Contig137: 11314-12537	Contig379: 3033-4256	Contig394: 3018-4241	Contig245: 745-1968	Contig220: 21195-22412	Contig194: 8077-9300	Contig64: 7262-8485	Contig64: 7262-8485	Contig11: 19128-20351	Contig1: 545027-546250	Contig1: 4345439-4346662	Contig10: 30483-31706	Contig4: 78695-79918	Contig166: 78411-79634	Contig183: 28360-29583	Contig33: 35858-37081	Contig47: 35875-37098	Contig51: 10147-11370	Contig51: 10170-11393	Contig113: 53201-54418	Contig1: 150896-152113	Contig142: 11799-13016	Contig33: 21180-22397	Contig203: 6277-7494	Contig15: 13254-14471	Contig43: 13261-14478	Contig44: 10220-11437	Contig43: 10220-11437	Contig43: 12089-13306	Contig81: 12275-13492	Contig87: 9471-10691	Contig73: 1623-2840	Contig123: 10066-11283	Contig154: 5800-7017	Contig42: 6880-8097	Contig127: 2455-3672	Contig125: 2455-3672	Contig119: 2456-3673	Contig117: 6495-7712	Contig122: 6519-7736	Contig129: 6754-7971
44	urea ABC transporter ATP-binding subunit UrtE	Contig4: 27367-28065	Contig74: 4000-4698	Contig543: 3967-4665	Contig307: 3482-4180	Contig25: 8860-9558	Contig189: 8928-9626	Contig1: 1149794-1150492	Contig137: 10418-11116	Contig245: 5131-5829	Contig252: 187-885	Contig245: 25-723	Contig220: 22434-23132	Contig302: 310-1008	Contig64: 8507-9205	Contig64: 8507-9205	Contig12: 46-744	Contig1: 546522-547220	Contig1: 4346789-4347487	Contig10: 31728-32426	Contig4: 77511-78209	Contig166: 79771-80469	Contig183: 27525-28223	Contig33: 35023-35721	Contig47: 35040-35738	Contig51: 11507-12205	Contig51: 11530-12228	Contig113: 54570-55268	Contig1: 152239-152937	Contig142: 10964-11662	Contig33: 22534-23232	Contig101: 94-792	Contig15: 12452-13150	Contig43: 12447-13145	Contig44: 11541-12239	Contig43: 11541-12239	Contig43: 11287-11985	Contig81: 11461-12159	Contig87: 10713-11411	Contig73: 903-1601	Contig123: 11305-12003	Contig154: 5080-5778	Contig42: 8119-8817	Contig127: 3694-4392	Contig125: 3694-4392	Contig119: 3695-4393	Contig117: 5775-6473	Contig122: 5799-6497	Contig129: 6034-6732
45	urea ABC transporter ATP-binding protein UrtD	Contig4: 28104-28850	Contig74: 4737-5483	Contig543: 4704-5450	Contig307: 4219-4965	Contig25: 9597-10343	Contig189: 8143-8889	Contig1: 1150531-1151340	Contig137: 9633-10379	Contig245: 4346-5092	Contig252: 924-1670	Contig244: 4213-4959	Contig220: 23171-23917	Contig302: 1047-1793	Contig64: 9244-9990	Contig64: 9244-9990	Contig12: 783-1529	Contig1: 547259-548005	Contig1: 4347526-4348272	Contig10: 32465-33211	Contig4: 76726-77472	Contig166: 80508-81254	Contig183: 26740-27486	Contig33: 34238-34984	Contig47: 34255-35001	Contig51: 12244-12990	Contig51: 12267-13013	Contig113: 55307-56053	Contig1: 152976-153722	Contig142: 10179-10925	Contig33: 23271-24017	Contig101: 831-1577	Contig15: 11568-12413	Contig43: 11662-12408	Contig44: 12278-13123	Contig43: 12278-13123	Contig43: 10403-11248	Contig81: 10676-11422	Contig87: 11450-12196	Contig73: 118-864	Contig123: 12042-12788	Contig154: 4295-5041	Contig42: 8856-9602	Contig127: 4431-5177	Contig125: 4431-5177	Contig119: 4432-5178	Contig117: 4990-5736	Contig122: 5014-5760	Contig129: 5249-5995
46	urea ABC transporter permease subunit UrtC	Contig93: 9173-10327	Contig74: 5604-6758	Contig544: 100-1254	Contig308: 108-1262	Contig25: 10461-11615	Contig189: 6871-8025	Contig1: 1151377-1152531	Contig137: 8379-9533	Contig245: 3064-4218	Contig252: 1798-2952	Contig244: 2931-4085	Contig220: 24031-25185	Contig302: 1914-3068	Contig64: 10111-11265	Contig64: 10111-11265	Contig12: 1643-2797	Contig1: 548119-549273	Contig1: 4348386-4349540	Contig10: 33325-34479	Contig4: 75451-76605	Contig166: 81403-82557	Contig183: 25437-26591	Contig33: 32935-34089	Contig47: 32952-34106	Contig51: 13139-14293	Contig51: 13162-14316	Contig113: 56147-57301	Contig1: 153830-154984	Contig142: 8904-10058	Contig33: 24125-25279	Contig101: 1685-2839	Contig15: 10293-11447	Contig43: 10387-11541	Contig44: 13244-14398	Contig43: 13244-14398	Contig43: 9128-10282	Contig81: 9394-10548	Contig87: 12310-13464	Contig58: 256-1410	Contig123: 12930-14084	Contig154: 3026-4180	Contig42: 9717-10871	Contig127: 5278-6432	Contig125: 5278-6432	Contig119: 5279-6433	Contig117: 3721-4875	Contig122: 3745-4899	Contig129: 3820-4974
47	urea ABC transporter permease subunit UrtB	Contig93: 8009-9169	Contig74: 6762-7922	Contig544: 1258-2418	Contig308: 1266-2426	Contig25: 11619-12815	Contig189: 5671-6867	Contig1: 1152535-1153695	Contig137: 7215-8375	Contig245: 1864-3060	Contig252: 2956-4152	Contig244: 1767-2927	Contig220: 25189-26385	Contig302: 3072-4232	Contig64: 11269-12465	Contig64: 11269-12465	Contig12: 2801-3997	Contig1: 549277-550437	Contig1: 4349544-4350704	Contig10: 34483-35679	Contig4: 74287-75447	Contig166: 82561-83721	Contig183: 24273-25433	Contig33: 31771-32931	Contig47: 31788-32948	Contig51: 14297-15457	Contig51: 14320-15480	Contig113: 57305-58465	Contig1: 154988-156148	Contig142: 7740-8900	Contig33: 25283-26443	Contig101: 2843-4003	Contig15: 9129-10289	Contig43: 9187-10383	Contig44: 14402-15562	Contig43: 14402-15562	Contig43: 7964-9124	Contig81: 8230-9390	Contig87: 13468-14664	Contig58: 1414-2574	Contig123: 14088-15248	Contig154: 1862-3022	Contig42: 10875-12071	Contig127: 6436-7596	Contig125: 6436-7596	Contig119: 6437-7633	Contig117: 2521-3717	Contig122: 2581-3741	Contig129: 2620-3816
48	urea ABC transporter substrate-binding protein	Contig93: 6598-7914	Contig74: 8017-9333	Contig544: 2513-3829	Contig308: 2521-3837	Contig25: 12910-14226	Contig189: 4260-5576	Contig1: 1153790-1155106	Contig137: 5804-7120	Contig245: 453-1769	Contig252: 4247-5563	Contig244: 356-1672	Contig220: 26480-27796	Contig302: 4327-5643	Contig64: 12560-13876	Contig64: 12560-13876	Contig12: 4092-5408	Contig1: 550532-551848	Contig1: 4350799-4352115	Contig10: 35774-37090	Contig4: 72876-74192	Contig166: 83816-85132	Contig183: 22862-24178	Contig33: 30360-31676	Contig47: 30377-31693	Contig51: 15552-16868	Contig51: 15575-16891	Contig113: 58560-59876	Contig1: 156243-157559	Contig142: 6329-7645	Contig33: 26538-27854	Contig101: 4098-5414	Contig15: 7718-9034	Contig43: 7776-9092	Contig44: 15657-16970	Contig43: 15657-16970	Contig43: 6556-7869	Contig81: 6819-8135	Contig87: 14759-16075	Contig58: 2669-3985	Contig123: 15343-16659	Contig154: 451-1767	Contig42: 12166-13482	Contig127: 7691-9007	Contig125: 7691-9007	Contig119: 7728-9044	Contig117: 1110-2426	Contig122: 1170-2486	Contig129: 1209-2525
49	TMEM165/GDT1 family protein	Contig93: 5919-6194	Contig74: 9719-9994	Contig544: 4226-4501	Contig308: 4228-4503	Contig25: 14591-14866	Contig189: 3620-3895	Contig1: 1155471-1155746	Contig137: 5136-5411	Contig306: 205-480	Contig320: 4154-4429	Contig793: 624-899	Contig220: 28137-28412		Contig64: 14298-14573	Contig64: 14298-14573	Contig12: 5823-6098	Contig1: 552255-552530	Contig1: 4352530-4352805		Contig4: 72145-72420	Contig166: 85567-85842	Contig183: 22152-22427	Contig33: 29650-29925	Contig47: 29667-29942	Contig51: 17296-17571	Contig51: 17319-17594	Contig113: 60346-60621	Contig1: 157900-158175	Contig142: 5639-5914	Contig33: 28195-28470	Contig101: 5755-6030	Contig15: 7057-7332	Contig43: 7115-7390	Contig44: 17356-17631	Contig43: 17356-17631	Contig43: 5895-6170	Contig81: 6013-6288	Contig87: 16683-16958	Contig197: 25508-25783	Contig123: 17150-17425		Contig42: 14159-14434	Contig127: 9684-9959	Contig125: 9684-9959	Contig119: 9721-9996	Contig117: 158-433	Contig122: 218-493	Contig129: 254-529
50	TMEM165/GDT1 family protein	Contig93: 5456-5788	Contig74: 10074-10406	Contig544: 4672-5004	Contig308: 4674-5006	Contig25: 14987-15406	Contig189: 3080-3499	Contig1: 1155867-1156286	Contig137: 4676-5008	Contig306: 669-1001	Contig320: 3633-3965	Contig793: 97-429	Contig220: 28570-28902	Contig135: 155-487	Contig64: 14754-15086	Contig64: 14746-15078	Contig12: 6264-6596	Contig1: 552853-553185	Contig1: 4353117-4353449	Contig10: 37599-37931	Contig4: 70261-70593	Contig166: 85922-86254	Contig183: 21740-22072	Contig33: 29238-29570	Contig47: 29255-29587	Contig51: 17651-17983	Contig51: 17674-18006	Contig113: 60937-61269	Contig1: 158362-158694	Contig142: 5015-5347	Contig33: 28762-29094	Contig101: 6322-6654	Contig15: 6645-6977	Contig43: 6703-7035	Contig44: 17711-18043	Contig43: 17711-18043	Contig43: 5483-5815	Contig81: 5601-5933	Contig87: 17032-17364	Contig197: 24942-25274	Contig123: 17538-17870	Contig405: 248-580	Contig462: 550-882	Contig387: 117-449	Contig382: 117-449	Contig374: 6381-6713	Contig426: 423-755	Contig403: 199-531	Contig499: 2593-2925
51	VWA domain-containing protein	Contig93: 4492-5112	Contig74: 10618-11238	Contig544: 5220-5840	Contig308: 5387-6007	Contig25: 15787-16407	Contig189: 2079-2699	Contig1: 1156666-1157286	Contig137: 3674-4294	Contig306: 1527-2147	Contig320: 2487-3107	Contig243: 4873-5493	Contig220: 29116-29721	Contig135: 731-1288	Contig64: 15300-15905	Contig64: 15292-15897	Contig12: 6810-7415	Contig1: 553399-554004	Contig1: 4353663-4354268	Contig10: 38145-38750	Contig4: 69442-70047	Contig166: 86469-87089	Contig183: 20905-21525			Contig51: 18198-18803	Contig51: 18221-18826		Contig1: 158908-159528	Contig142: 4181-4801	Contig33: 29308-29928	Contig101: 6868-7488	Contig15: 5826-6431	Contig43: 5884-6489	Contig44: 18256-18861	Contig43: 18256-18861	Contig43: 4665-5270	Contig81: 4782-5387	Contig87: 17577-18197		Contig123: 18083-18703	Contig405: 793-1413	Contig462: 1095-1715	Contig387: 662-1282	Contig382: 662-1282	Contig374: 5548-6168	Contig426: 968-1588	Contig403: 744-1364	Contig499: 1760-2380
52	glycogen synthase GlgA	Contig93: 3016-4443	Contig74: 11287-12714	Contig544: 5889-7316	Contig308: 6056-7483	Contig25: 16454-17881	Contig189: 605-2032	Contig1: 1157333-1158760	Contig137: 2200-3627	Contig306: 2196-3623	Contig320: 1011-2438	Contig243: 3397-4824	Contig220: 29770-31197	Contig135: 1337-2764	Contig64: 15955-17382	Contig64: 15947-17374	Contig12: 7464-8891	Contig1: 554053-555480	Contig1: 4354317-4355744	Contig10: 38799-40226	Contig4: 67966-69393	Contig166: 87139-88566	Contig183: 19428-20855	Contig33: 26926-28353	Contig47: 26943-28370	Contig51: 18853-20280	Contig51: 18876-20303	Contig113: 62136-63563	Contig1: 159578-161005	Contig142: 2704-4131	Contig33: 29978-31405	Contig101: 7538-8965	Contig15: 4350-5777	Contig43: 4408-5835	Contig44: 18910-20337	Contig43: 18910-20337	Contig43: 3189-4616	Contig81: 3306-4733	Contig87: 18246-19673	Contig197: 22632-24059	Contig123: 18753-20180	Contig405: 1463-2890	Contig462: 1765-3192	Contig387: 1332-2759	Contig382: 1332-2759	Contig374: 4071-5498	Contig426: 1638-3065	Contig403: 1414-2841	Contig499: 283-1710
Region 8
1	ion transporter	Contig33: 31452-32240	Contig28: 26605-27393	Contig736: 26985-27773	Contig568: 1255-2043	Contig52: 6426-7214	Contig98: 27296-28084	Contig1: 938906-939694	Contig133: 219-1007	Contig143: 3855-4643	Contig150: 7190-7978	Contig606: 3148-3936	Contig220: 58127-58915	Contig34: 21360-22148	Contig73: 27037-27825	Contig73: 26837-27625	Contig14: 25633-26421	Contig1: 590101-590889	Contig1: 4388117-4388905	Contig10: 71868-72656	Contig4: 32752-33540	Contig162: 3307-4095	Contig152: 3307-4095	Contig185: 3307-4095	Contig96: 3307-4095	Contig70: 14109-14897	Contig70: 3302-4090	Contig250: 10700-11488	Contig1: 379319-380107	Contig43: 3149-3937	Contig59: 38924-39712	Contig200: 1-555	Contig26: 14252-15040	Contig91: 31577-32365	Contig110: 11429-12217	Contig104: 11429-12217	Contig109: 11429-12217	Contig22: 23586-24374	Contig207: 16005-16793	Contig80: 4050-4838	Contig84: 38675-39463	Contig127: 15524-16312	Contig378: 7199-7987	Contig352: 3104-3892	Contig349: 3104-3892	Contig337: 3104-3892	Contig13: 14810-15598	Contig13: 8730-9518	Contig76: 8737-9525
2	NAD(+) kinase	Contig33: 32327-33244	Contig28: 25601-26518	Contig736: 25981-26898		Contig52: 5289-6206	Contig98: 28304-29221	Contig1: 937762-938679	Contig77: 51-968	Contig143: 2711-3628	Contig150: 8205-9122	Contig606: 2011-2928	Contig220: 58974-59891	Contig34: 20349-21266	Contig73: 28017-28934	Contig73: 27817-28734	Contig14: 26612-27529	Contig1: 590969-591886	Contig1: 4388985-4389902	Contig10: 72736-73653	Contig4: 31769-32686	Contig162: 2289-3206	Contig152: 2289-3206	Contig185: 2289-3206	Contig96: 2289-3206	Contig70: 14998-15915	Contig70: 2284-3201	Contig250: 11589-12506	Contig1: 380187-381104	Contig43: 2152-3069	Contig59: 37927-38844	Contig421: 2144-3061	Contig26: 10160-11077	Contig91: 32746-33663	Contig110: 12622-13539	Contig104: 12659-13576	Contig109: 12575-13492	Contig22: 24487-25404	Contig207: 15001-15918	Contig80: 3039-3956	Contig84: 39543-40460	Contig127: 14527-15444	Contig378: 6202-7119	Contig352: 2107-3024	Contig349: 2107-3024	Contig337: 2107-3024	Contig13: 15685-16602	Contig13: 7726-8643	Contig76: 7733-8650
3	NAD-dependent epimerase/dehydratase family protein	Contig33: 33268-34245	Contig28: 24600-25577	Contig736: 24980-25957	Contig276: 30427-31404	Contig52: 4288-5265	Contig98: 29245-30222	Contig1: 936761-937738	Contig77: 992-1969	Contig143: 1710-2687	Contig150: 9146-10123	Contig606: 1010-1987	Contig220: 59915-60892	Contig34: 19348-20325	Contig73: 28958-29935	Contig73: 28758-29735	Contig14: 27553-28530	Contig1: 591910-592887	Contig1: 4389926-4390903	Contig10: 73677-74654	Contig4: 30768-31745	Contig162: 1288-2265	Contig152: 1288-2265	Contig185: 1288-2265	Contig96: 1288-2265	Contig70: 15939-16916	Contig70: 1283-2260		Contig1: 381128-382105	Contig43: 1151-2128	Contig59: 36926-37903	Contig421: 1143-2120	Contig26: 9159-10136	Contig91: 33687-34664	Contig110: 13563-14540	Contig104: 13600-14577	Contig109: 13516-14493	Contig22: 25428-26405	Contig207: 14000-14977		Contig84: 40484-41461	Contig127: 13526-14503	Contig378: 5201-6178	Contig352: 1106-2083	Contig349: 1106-2083	Contig337: 1106-2083	Contig13: 16626-17603	Contig13: 6725-7702	Contig76: 6732-7709
4	LD-carboxypeptidase	Contig33: 34310-35197	Contig28: 23648-24535	Contig736: 24028-24915	Contig276: 29475-30362	Contig52: 3336-4223	Contig98: 30287-31174	Contig1: 935809-936696	Contig77: 2034-2921	Contig143: 758-1648	Contig150: 10185-11075	Contig606: 58-948	Contig220: 60954-61844	Contig34: 18396-19286	Contig73: 29997-30887	Contig73: 29797-30687	Contig14: 28592-29482	Contig1: 592949-593839	Contig1: 4390965-4391855	Contig10: 74716-75606	Contig4: 29816-30706	Contig162: 335-1222	Contig152: 335-1222	Contig185: 335-1222	Contig96: 335-1222	Contig70: 16982-17869	Contig70: 330-1217	Contig250: 13569-14459	Contig1: 382170-383057	Contig43: 199-1086	Contig59: 35974-36861	Contig421: 191-1081	Contig26: 8207-9094	Contig91: 34726-35616	Contig110: 14605-15492	Contig104: 14642-15529	Contig109: 14558-15445	Contig22: 26467-27357	Contig207: 13048-13938	Contig80: 1086-1976	Contig84: 41527-42414	Contig127: 12574-13464	Contig378: 4249-5139	Contig352: 154-1044	Contig349: 154-1044	Contig337: 154-1044	Contig13: 17665-18555	Contig13: 5773-6663	Contig76: 5780-6670
5	Rpn family recombination-promoting nuclease/putative transposase	Contig33: 35238-36074	Contig28: 22771-23607	Contig736: 23157-23942	Contig276: 28622-29434	Contig52: 2477-3277	Contig98: 31233-32033	Contig1: 934950-935723	Contig77: 2980-3780	Contig143: 1-747	Contig150: 11134-11802		Contig220: 61903-62703	Contig34: 17501-18310	Contig73: 30928-31752	Contig73: 30728-31552	Contig14: 29568-30401	Contig1: 593898-594758	Contig1: 4391914-4392774	Contig10: 75665-76501	Contig4: 28897-29757	Contig82: 1-378	Contig150: 1-378	Contig20: 1-378	Contig162: 15571-15948	Contig57: 1-373	Contig59: 20927-21299	Contig250: 14518-15318	Contig1: 383116-383952		Contig59: 35079-35888			Contig91: 35657-36469	Contig110: 15533-16357	Contig104: 15570-16394	Contig50: 21873-22733		Contig207: 12147-13007	Contig80: 179-1027	Contig84: 42455-43291	Contig127: 11685-12533	Contig378: 3400-4248	Contig279: 5960-6623	Contig283: 5954-6617	Contig267: 1-664	Contig13: 18596-19396	Contig13: 4932-5732	Contig76: 4939-5739
6	hypothetical protein	Contig33: 36399-36599				Contig52: 1677-1877	Contig98: 32633-32833	Contig1: 934150-934350	Contig77: 4380-4580	Contig29: 350-550	Contig33: 27770-27970		Contig220: 63269-63469	Contig34: 16976-17176	Contig73: 32076-32276	Contig73: 31876-32076		Contig1: 595060-595260	Contig1: 4393076-4393276	Contig10: 76800-77000	Contig4: 28372-28572	Contig82: 700-906	Contig150: 700-906	Contig20: 700-906	Contig162: 15043-15249	Contig57: 695-901	Contig59: 20399-20605	Contig250: 15918-16124	Contig1: 386379-386579	Contig185: 586-786	Contig59: 33606-33806	Contig103: 10777-10977	Contig26: 6633-6833	Contig91: 37998-38198	Contig52: 1513-1713	Contig16: 1513-1713	Contig50: 21376-21576	Contig22: 29222-29422	Contig207: 11622-11822	Contig119: 455-655	Contig84: 43854-44054	Contig127: 11160-11360	Contig378: 2778-2978	Contig279: 5435-5635	Contig283: 5429-5629	Contig267: 989-1189	Contig13: 19721-19921	Contig13: 4407-4607	Contig76: 4414-4614
7	cupin domain-containing protein	Contig33: 36617-37075	Contig28: 21770-22228	Contig736: 21866-22324	Contig276: 27334-27792	Contig52: 1201-1659	Contig98: 32851-33309	Contig1: 933632-934132	Contig77: 4598-5056	Contig29: 568-1026	Contig33: 27294-27752	Contig50: 464-922	Contig220: 63487-63945	Contig34: 16530-16958	Contig73: 32294-32752	Contig73: 32094-32552	Contig14: 30921-31379	Contig1: 595278-595736	Contig1: 4393294-4393752	Contig10: 77018-77476	Contig4: 27896-28354	Contig82: 917-1375	Contig150: 917-1375	Contig20: 917-1375	Contig162: 14574-15032	Contig57: 912-1370	Contig59: 19930-20388	Contig250: 16135-16593	Contig1: 386597-387055	Contig185: 804-1262	Contig59: 33130-33588	Contig103: 10301-10759	Contig26: 6157-6615	Contig91: 38216-38674	Contig52: 1731-2189	Contig16: 1731-2189	Contig50: 20900-21358	Contig22: 29440-29898	Contig207: 11146-11604	Contig119: 673-1131	Contig84: 44072-44530	Contig127: 10684-11142	Contig378: 2302-2760	Contig279: 4959-5417	Contig283: 4953-5411	Contig267: 1207-1665	Contig13: 19939-20397	Contig13: 3931-4389	Contig76: 3938-4396
8	dihydropteroate synthase	Contig33: 37124-37966	Contig28: 20879-21721	Contig736: 20975-21817	Contig276: 26443-27285	Contig52: 310-1152	Contig98: 33358-34200	Contig1: 932783-933625	Contig77: 5105-5947	Contig29: 1075-1917	Contig33: 26403-27245	Contig50: 971-1813	Contig220: 63994-64836	Contig34: 15609-16451	Contig73: 32801-33643	Contig73: 32601-33443	Contig14: 31428-32270	Contig1: 595785-596627	Contig1: 4393801-4394643	Contig10: 77525-78367	Contig4: 27005-27847	Contig82: 1424-2266	Contig150: 1424-2266	Contig20: 1424-2266	Contig162: 13683-14525	Contig57: 1419-2261	Contig59: 19039-19881	Contig250: 16642-17484	Contig1: 387104-387946	Contig185: 1311-2153	Contig59: 32239-33081	Contig103: 9410-10252	Contig26: 5266-6108	Contig91: 38723-39565	Contig52: 2238-3080	Contig16: 2238-3080	Contig50: 20009-20851	Contig22: 29947-30789	Contig207: 10255-11097	Contig119: 1180-2022	Contig84: 44579-45421	Contig127: 9793-10635	Contig378: 1411-2253	Contig279: 4068-4910	Contig283: 4062-4904	Contig267: 1714-2556	Contig13: 20446-21288	Contig13: 3040-3882	Contig76: 3047-3889
9	hypothetical protein	Contig33: 38321-39118	Contig28: 19762-20559	Contig736: 19879-20676	Contig276: 25195-25992	Contig320: 20403-21200	Contig157: 20403-21200	Contig1: 931676-932473	Contig77: 6159-6956	Contig29: 2074-2871	Contig33: 25449-26246	Contig50: 1970-2767	Contig220: 64985-65782	Contig34: 14655-15452	Contig73: 33792-34589	Contig73: 33592-34389	Contig14: 32419-33216	Contig1: 596784-597581	Contig1: 4394800-4395597	Contig10: 78462-79259	Contig4: 26051-26848	Contig82: 2550-3347	Contig150: 2550-3347	Contig20: 2550-3347	Contig162: 12602-13399	Contig57: 2545-3342	Contig59: 17958-18755	Contig250: 17705-18502	Contig1: 388041-388838	Contig185: 2248-3045	Contig59: 31347-32144	Contig103: 8518-9315	Contig26: 3953-4750	Contig91: 39954-40751	Contig52: 3656-4453	Contig16: 3662-4459	Contig50: 18677-19474	Contig22: 31211-32008	Contig207: 9216-10013	Contig119: 2243-3040	Contig84: 45795-46592	Contig127: 8888-9685	Contig378: 506-1303	Contig279: 3163-3960	Contig283: 3157-3954	Contig267: 2664-3461	Contig13: 21395-22192	Contig13: 2136-2933	Contig76: 2143-2940
10	hypothetical protein	Contig33: 39282-39941	Contig28: 18939-19598	Contig736: 19056-19715	Contig276: 24379-25038	Contig320: 19583-20242	Contig157: 19583-20242	Contig1: 930856-931515	Contig77: 7117-7776	Contig29: 3032-3691	Contig33: 24629-25288	Contig50: 2928-3587	Contig220: 65950-66609	Contig34: 13835-14494	Contig73: 34740-35399	Contig73: 34540-35199	Contig14: 33384-34043	Contig1: 597742-598401	Contig1: 4395765-4396424	Contig10: 79427-80086	Contig4: 25231-25890	Contig82: 3515-4174	Contig150: 3515-4174	Contig20: 3515-4174	Contig162: 11775-12434	Contig57: 3510-4169	Contig59: 17131-17790	Contig250: 18670-19329	Contig1: 389117-389776	Contig185: 3324-3983	Contig59: 30409-31068	Contig103: 7580-8239	Contig26: 3133-3792	Contig91: 40912-41571	Contig52: 4614-5273	Contig16: 4620-5279	Contig50: 17857-18516	Contig22: 32169-32828	Contig207: 8417-9076	Contig119: 3195-3854	Contig84: 46747-47406	Contig127: 7760-8419	Contig216: 196-855	Contig279: 2347-3006	Contig283: 2341-3000	Contig267: 3618-4277	Contig13: 22349-23008	Contig13: 1320-1979	Contig76: 1320-1979
11	phosphopantetheine adenylyltransferase	Contig33: 39978-40451	Contig28: 18429-18902	Contig736: 18546-19019	Contig276: 23869-24342	Contig320: 19073-19546	Contig157: 19073-19546	Contig1: 930346-930819	Contig77: 7813-8286	Contig29: 3728-4201	Contig33: 24119-24592	Contig50: 3624-4097	Contig220: 66646-67119	Contig34: 13325-13798	Contig73: 35436-35909	Contig73: 35236-35709	Contig14: 34080-34553	Contig1: 598438-598911	Contig1: 4396461-4396934	Contig10: 80123-80596	Contig4: 24721-25194	Contig82: 4211-4684	Contig150: 4211-4684	Contig20: 4211-4684	Contig162: 11265-11738	Contig57: 4206-4679	Contig59: 16621-17094	Contig250: 19366-19839	Contig1: 389813-390286	Contig185: 4020-4493	Contig59: 29899-30372	Contig103: 7070-7543	Contig26: 2623-3096	Contig91: 41608-42081	Contig52: 5310-5783	Contig16: 5316-5789	Contig50: 17347-17820	Contig22: 32865-33338	Contig207: 7907-8380	Contig119: 3891-4364	Contig84: 47443-47916	Contig127: 7250-7723	Contig216: 892-1365	Contig279: 1837-2310	Contig283: 1831-2304	Contig267: 4314-4787	Contig13: 23045-23518	Contig13: 810-1283	Contig76: 810-1283
12	DUF427 domain-containing protein	Contig33: 40448-40732	Contig28: 18148-18432	Contig736: 18265-18549	Contig276: 23588-23872	Contig320: 18792-19076	Contig157: 18792-19076	Contig1: 930065-930349	Contig77: 8283-8567	Contig29: 4198-4482	Contig33: 23838-24122	Contig50: 4094-4378	Contig220: 67116-67400	Contig34: 13044-13328	Contig73: 35906-36190	Contig73: 35706-35990	Contig14: 34550-34834	Contig1: 598908-599192	Contig1: 4396931-4397215	Contig10: 80593-80877	Contig4: 24440-24724	Contig82: 4681-4965	Contig150: 4681-4965	Contig20: 4681-4965	Contig162: 10984-11268	Contig57: 4676-4960	Contig59: 16340-16624	Contig250: 19836-20120	Contig1: 390283-390567	Contig185: 4490-4774	Contig59: 29618-29902	Contig103: 6789-7073	Contig26: 2342-2626	Contig91: 42078-42362	Contig52: 5780-6064	Contig16: 5786-6070	Contig50: 17066-17350	Contig22: 33335-33619	Contig207: 7626-7910	Contig119: 4361-4645	Contig84: 47913-48197	Contig127: 6969-7253	Contig216: 1362-1646	Contig279: 1556-1840	Contig283: 1550-1834	Contig267: 4784-5068	Contig13: 23515-23799	Contig13: 529-813	Contig76: 529-813
13	thioredoxin	Contig33: 40766-41083	Contig28: 17797-18114	Contig736: 17914-18231	Contig276: 23237-23554	Contig320: 18441-18758	Contig157: 18441-18758	Contig1: 929714-930031	Contig77: 8601-8918	Contig29: 4516-4833	Contig33: 23487-23804	Contig50: 4412-4729	Contig220: 67434-67751	Contig34: 12693-13010	Contig73: 36224-36541	Contig73: 36024-36341	Contig14: 34868-35185	Contig1: 599226-599543	Contig1: 4397249-4397566	Contig10: 80911-81228	Contig4: 24089-24406	Contig82: 4999-5316	Contig150: 4999-5316	Contig20: 4999-5316	Contig162: 10633-10950	Contig57: 4994-5311	Contig59: 15989-16306	Contig250: 20154-20471	Contig1: 390601-390918	Contig185: 4808-5125	Contig59: 29267-29584	Contig103: 6438-6755	Contig26: 1991-2308	Contig91: 42396-42713	Contig52: 6098-6415	Contig16: 6104-6421	Contig50: 16715-17032	Contig22: 33653-33970	Contig207: 7275-7592	Contig119: 4679-4996	Contig84: 48231-48548	Contig127: 6618-6935	Contig216: 1680-1997	Contig279: 1205-1522	Contig283: 1199-1516	Contig267: 5102-5419	Contig13: 23833-24150	Contig13: 178-495	Contig76: 178-495
14	type I methionyl aminopeptidase	Contig33: 41430-42275	Contig28: 16819-17664	Contig736: 16722-17567	Contig276: 22065-22910	Contig320: 17269-18114	Contig157: 17269-18114	Contig1: 928542-929387	Contig77: 9245-10090	Contig29: 5191-6036	Contig33: 22284-23129	Contig50: 5087-5932	Contig220: 68089-68934	Contig34: 11506-12351	Contig73: 36673-37518	Contig73: 36473-37318	Contig14: 35318-36163	Contig1: 599676-600521	Contig1: 4397699-4398544	Contig10: 81361-82206	Contig4: 22864-23709	Contig82: 5449-6294	Contig150: 5449-6294	Contig20: 5449-6294	Contig162: 9655-10500	Contig57: 5444-6289	Contig59: 15011-15856	Contig250: 20604-21449	Contig1: 391051-391896	Contig185: 5257-6102	Contig59: 28290-29135	Contig103: 5461-6306	Contig26: 782-1627	Contig91: 42846-43691	Contig52: 6548-7393	Contig16: 6554-7399	Contig50: 15737-16582	Contig22: 34103-34948	Contig207: 6089-6934	Contig119: 5413-6240	Contig84: 48680-49525	Contig127: 5506-6333	Contig216: 2282-3109	Contig279: 63-890	Contig283: 61-888	Contig267: 5716-6543	Contig630: 305-1132	Contig653: 339-1166	Contig738: 339-1166
15	universal stress protein	Contig33: 42366-42767	Contig28: 16349-16750	Contig736: 16252-16653	Contig276: 21595-21996	Contig320: 16799-17200	Contig157: 16799-17200	Contig1: 928072-928473	Contig77: 10159-10560	Contig29: 6105-6506	Contig33: 21814-22215	Contig50: 6001-6402	Contig220: 69025-69426	Contig34: 11014-11415	Contig73: 37587-37988	Contig73: 37387-37788	Contig14: 36254-36655	Contig1: 600612-601013	Contig1: 4398635-4399036	Contig10: 82297-82698	Contig4: 22372-22773	Contig82: 6398-6799	Contig150: 6398-6799	Contig20: 6363-6764	Contig162: 9185-9586	Contig57: 6393-6794	Contig59: 14506-14907	Contig250: 21518-21919	Contig1: 392000-392401	Contig185: 6206-6607	Contig59: 27785-28186	Contig103: 4956-5357	Contig26: 290-691	Contig91: 43760-44161	Contig52: 7462-7863	Contig16: 7468-7869	Contig50: 15267-15668	Contig22: 35017-35418	Contig207: 5619-6020	Contig119: 6309-6710	Contig84: 49594-49995	Contig127: 5034-5435	Contig216: 3180-3581	Contig142: 8892-9293	Contig141: 8892-9293	Contig132: 209-610	Contig123: 209-610	Contig125: 209-610	Contig304: 5185-5586
16	hypothetical protein																	Contig1: 601104-601307
17	DUF2811 domain-containing protein	Contig33: 43205-43429	Contig28: 15687-15911	Contig736: 15590-15814	Contig276: 20933-21157	Contig320: 16130-16354	Contig157: 16130-16354	Contig1: 927410-927634	Contig77: 10998-11222	Contig29: 7117-7341	Contig33: 20906-21130	Contig51: 400-624	Contig220: 69865-70089	Contig34: 10138-10362	Contig73: 38591-38815	Contig73: 38403-38627	Contig15: 457-681	Contig1: 601665-601889	Contig1: 4399693-4399917	Contig10: 83137-83361	Contig4: 21709-21933	Contig82: 7244-7468	Contig150: 7244-7468	Contig20: 7209-7433	Contig162: 8516-8740	Contig57: 7239-7463	Contig59: 13837-14061	Contig250: 22364-22588	Contig1: 392839-393063	Contig185: 7045-7269	Contig59: 27123-27347	Contig103: 4294-4518	Contig12: 102148-102372	Contig91: 44610-44834	Contig52: 8556-8780	Contig16: 8562-8786	Contig50: 14350-14574	Contig22: 35864-36088	Contig207: 4950-5174	Contig119: 7156-7380	Contig84: 50440-50664	Contig127: 4359-4583	Contig216: 4032-4256	Contig142: 8217-8441	Contig141: 8217-8441	Contig132: 1061-1285	Contig123: 1049-1273	Contig125: 1049-1273	Contig304: 4522-4746
18	aminoacyl-tRNA hydrolase	Contig33: 43479-44105	Contig28: 15011-15637	Contig736: 14914-15540	Contig276: 20257-20883	Contig320: 15454-16080	Contig157: 15454-16080	Contig1: 926734-927360	Contig77: 11272-11898	Contig29: 7391-8017	Contig33: 20230-20856	Contig51: 674-1300	Contig220: 70139-70765	Contig34: 9462-10088	Contig73: 38865-39491	Contig73: 38677-39303	Contig15: 731-1357	Contig1: 601939-602565	Contig1: 4399967-4400593	Contig10: 83411-84037	Contig4: 21033-21659	Contig82: 7518-8144	Contig150: 7518-8144	Contig20: 7483-8109	Contig162: 7840-8466	Contig57: 7513-8139	Contig59: 13161-13787	Contig250: 22638-23264	Contig1: 393113-393739	Contig185: 7319-7945	Contig59: 26447-27073	Contig103: 3618-4244	Contig12: 101472-102098	Contig91: 44884-45510	Contig52: 8830-9456	Contig16: 8836-9462	Contig50: 13674-14300	Contig22: 36138-36764	Contig207: 4274-4900	Contig119: 7430-8056	Contig84: 50714-51340	Contig127: 3683-4309	Contig216: 4306-4932	Contig142: 7541-8167	Contig141: 7541-8167	Contig132: 1335-1961	Contig123: 1323-1949	Contig125: 1323-1949	Contig254: 2290-2916
19	glycosyl hydrolase	Contig33: 44240-46567	Contig28: 12549-14876	Contig736: 12452-14779	Contig276: 17795-20122	Contig320: 12992-15319	Contig157: 12992-15319	Contig1: 924272-926599	Contig77: 12033-14360	Contig29: 8152-10479	Contig33: 17768-20095	Contig51: 1435-3762	Contig220: 70900-73227	Contig34: 7000-9327	Contig73: 39626-41953	Contig73: 39438-41765	Contig15: 1492-3819	Contig1: 602700-605027	Contig1: 4400728-4403055	Contig10: 84172-86499	Contig4: 18571-20898	Contig82: 8279-10609	Contig150: 8279-10609	Contig20: 8244-10574	Contig162: 5375-7705	Contig57: 8274-10604	Contig59: 10696-13026	Contig250: 23399-25726	Contig1: 393874-396201	Contig185: 8080-10407	Contig59: 23985-26312	Contig103: 1156-3483	Contig12: 99010-101337	Contig91: 45645-47972	Contig52: 9591-11918	Contig16: 9597-11924	Contig50: 11212-13539	Contig22: 36899-39226	Contig207: 1812-4139	Contig119: 8191-10518	Contig84: 51475-53805	Contig127: 1221-3548	Contig216: 5067-7394	Contig142: 5079-7406	Contig141: 5079-7406	Contig132: 2096-4423	Contig123: 2084-4411	Contig125: 2084-4411	Contig254: 3051-5378
20	class II fumarate hydratase	Contig33: 46688-48091	Contig28: 11025-12428	Contig736: 10865-12331	Contig276: 16271-17674	Contig320: 11468-12871	Contig157: 11468-12871	Contig1: 922748-924151	Contig77: 14481-15884	Contig29: 10600-12003	Contig33: 16244-17647	Contig51: 3883-5349	Contig220: 73348-74751	Contig34: 5506-6879	Contig73: 42074-43477	Contig73: 41886-43289	Contig15: 3940-5343	Contig1: 605148-606551	Contig1: 4403176-4404579	Contig10: 86620-88023	Contig4: 17047-18450	Contig82: 10731-12134	Contig150: 10731-12134	Contig20: 10696-12099	Contig162: 3850-5253	Contig57: 10726-12129	Contig59: 9171-10574	Contig250: 25847-27250	Contig1: 396322-397725	Contig185: 10528-11931	Contig59: 22461-23864	Contig103: 1-1035	Contig12: 97486-98889	Contig91: 48093-49496	Contig52: 12039-13442	Contig16: 12045-13448	Contig50: 9688-11091	Contig22: 39347-40750	Contig207: 288-1691	Contig119: 10639-12042	Contig84: 53926-55329	Contig521: 487-1890	Contig216: 9329-10732	Contig142: 1899-3302	Contig141: 1899-3302	Contig132: 6200-7603	Contig123: 6188-7591	Contig125: 6188-7591	Contig650: 244-1647
21	YggT family protein	Contig33: 48333-48620	Contig28: 10496-10783	Contig736: 10399-10686	Contig276: 15722-16009	Contig320: 10939-11226	Contig157: 10939-11226	Contig1: 922218-922505	Contig77: 16423-16710	Contig29: 12257-12544	Contig33: 15703-15990	Contig51: 5539-5826	Contig220: 75004-75291	Contig34: 4631-4918	Contig73: 47405-47692	Contig73: 47215-47502	Contig15: 5598-5885	Contig1: 606795-607082	Contig1: 4404834-4405121	Contig10: 88278-88565	Contig4: 16516-16803	Contig82: 16496-16783	Contig150: 16496-16783	Contig171: 1659-1946	Contig103: 1659-1946	Contig57: 16490-16777	Contig59: 4523-4810	Contig250: 32513-32800	Contig1: 398000-398287	Contig185: 12195-12482	Contig59: 21899-22186	Contig119: 9683-9970	Contig12: 96937-97224	Contig91: 49758-50045	Contig52: 13704-13991	Contig16: 13710-13997	Contig50: 9139-9426	Contig156: 3657-3944	Contig82: 38272-38559	Contig35: 5141-5428		Contig105: 256-543	Contig419: 2183-2470	Contig70: 10626-10913	Contig71: 10626-10913	Contig62: 10626-10913	Contig95: 10955-11242	Contig36: 16742-17029	Contig175: 1232-1519
22	glutamate--cysteine ligase	Contig33: 48625-49779	Contig28: 9337-10491	Contig736: 9240-10394	Contig276: 14563-15717	Contig320: 9780-10934	Contig157: 9780-10934	Contig1: 921059-922213	Contig77: 16715-17869	Contig29: 12549-13703	Contig33: 14544-15698	Contig51: 5831-6985	Contig220: 75296-76450	Contig34: 3472-4626	Contig73: 47697-48851	Contig73: 47507-48661	Contig15: 5890-7044	Contig1: 607087-608241	Contig1: 4405126-4406280	Contig10: 88570-89724	Contig4: 15357-16511	Contig82: 16788-17942	Contig150: 16788-17942	Contig171: 1951-3105	Contig103: 1951-3105	Contig57: 16782-17936	Contig59: 3364-4518	Contig250: 32805-33959	Contig1: 398292-399446	Contig185: 12487-13641	Contig59: 20740-21894	Contig119: 8524-9678	Contig12: 95778-96932	Contig91: 50050-51204	Contig52: 13996-15150	Contig16: 14002-15156	Contig50: 7980-9134	Contig156: 3949-5103	Contig82: 38753-39907	Contig35: 3982-5136		Contig105: 548-1702	Contig419: 1024-2178	Contig70: 9467-10621	Contig71: 9467-10621	Contig62: 9467-10621	Contig95: 9796-10950	Contig36: 15583-16737	Contig175: 1524-2678
23	pre-16S rRNA-processing nuclease YqgF	Contig33: 49819-50211	Contig28: 8905-9297	Contig736: 8808-9200	Contig276: 14131-14523	Contig320: 9348-9740	Contig157: 9348-9740	Contig1: 920627-921019	Contig77: 17909-18301	Contig29: 13743-14135	Contig33: 14112-14504	Contig51: 7025-7417	Contig220: 76490-76882	Contig34: 3040-3432	Contig73: 48891-49283	Contig73: 48701-49093	Contig15: 7084-7476	Contig1: 608281-608673	Contig1: 4406320-4406712	Contig10: 89764-90156	Contig4: 14925-15317	Contig82: 17982-18374	Contig150: 17982-18374	Contig171: 3145-3537	Contig103: 3145-3537	Contig57: 17976-18368	Contig59: 2932-3324	Contig250: 33999-34391	Contig1: 399486-399878	Contig185: 13681-14073	Contig59: 20308-20700	Contig119: 8092-8484	Contig12: 95346-95738	Contig91: 51244-51636	Contig52: 15190-15582	Contig16: 15196-15588	Contig50: 7548-7940	Contig156: 5143-5535	Contig82: 39947-40339	Contig35: 3550-3942		Contig105: 1742-2134	Contig419: 592-984	Contig70: 9035-9427	Contig71: 9035-9427	Contig62: 9035-9427	Contig95: 9364-9756	Contig36: 15151-15543	Contig175: 2718-3110
24	hypothetical protein												Contig220: 77214-77642	Contig34: 2308-2715	Contig73: 49584-49985	Contig73: 49394-49795	Contig15: 7777-8196	Contig1: 608974-609402	Contig1: 4407013-4407432	Contig10: 90457-90876	Contig4: 14223-14624
25	UPF0175 family protein	Contig17: 58832-59098	Contig152: 10247-10549		Contig174: 1369-1635	Contig332: 431-733	Contig81: 872-1174	Contig1: 863232-863498	Contig314: 367-669				Contig220: 78392-78694	Contig34: 1144-1410			Contig15: 8955-9257	Contig1: 610152-610454	Contig1: 4408191-4408493		Contig4: 12962-13228							Contig145: 8850-9152											Contig168: 759-1061	Contig2: 12606-12872				Contig564: 1174-1476	Contig573: 1059-1361		Contig465: 108-353	Contig481: 106-351	Contig338: 649-951
26	hypothetical protein	Contig17: 59955-60305	Contig152: 11169-11519							Contig300: 329-748	Contig314: 596-1015		Contig220: 79378-79728	Contig34: 74-424			Contig536: 156-389	Contig1: 611138-611488	Contig1: 4408959-4409378
27	hypothetical protein	Contig17: 60738-60992	Contig407: 191-445		Contig270: 84-338					Contig300: 759-1013	Contig314: 1026-1280		Contig194: 193-447	Contig198: 8744-8998			Contig16: 82-336	Contig1: 611921-612175	Contig1: 4410974-4411228																				Contig168: 129-365
28	hypothetical protein		Contig28: 8256-8495	Contig736: 8159-8398	Contig276: 13482-13721	Contig320: 8796-9035	Contig157: 8796-9035	Contig1: 920075-920314	Contig77: 18614-18853	Contig29: 14545-14784	Contig33: 13463-13702		Contig194: 544-789	Contig198: 8408-8647	Contig73: 50517-50756	Contig73: 50327-50566	Contig16: 433-672	Contig1: 612272-612511	Contig1: 4411325-4411570	Contig10: 91172-91411	Contig4: 12601-12840																		Contig170: 23704-23943	Contig43: 14207-14431	Contig45: 13281-13520
Region 9
1	Uma2 family endonuclease	Contig166: 29-647			Contig276: 4651-5343	Contig320: 1-373	Contig157: 1-373	Contig1: 910940-911638	Contig8: 5453-6151	Contig29: 23298-23972	Contig33: 4275-4949		Contig194: 10895-11593	Contig335: 372-1064				Contig1: 620815-621513	Contig1: 4424315-4425013	Contig10: 99597-100277	Contig4: 3602-4282	Contig19: 11927-12601	Contig132: 184-858	Contig34: 13248-13922	Contig4: 13248-13922	Contig28: 1-595	Contig28: 30841-31435	Contig234: 8842-9534	Contig9: 20735-21409	Contig50: 23689-24363	Contig66: 128562-129254	Contig13: 21787-22479	Contig6: 81793-82467	Contig196: 5603-6295	Contig70: 4469-5143	Contig68: 4469-5143	Contig29: 4469-5143	Contig79: 1-595	Contig40: 3876-4550	Contig43: 5475-6149	Contig45: 22290-22949	Contig105: 10758-11126	Contig164: 8504-8872	Contig70: 1-369	Contig71: 1-369	Contig62: 1-369	Contig95: 1-477	Contig36: 5694-6368	Contig536: 1-477
2	Uma2 family endonuclease							Contig1: 910026-910718	Contig8: 4539-5231				Contig194: 11815-12507					Contig1: 621731-622423	Contig1: 4425231-4425923	Contig10: 100513-101187	Contig4: 2688-3362																											Contig36: 4774-5448
3	deoxyribodipyrimidine photo-lyase	Contig21: 67700-69124	Contig100: 2867-4291	Contig113: 145-1569	Contig276: 3097-4521	Contig23: 277-1701	Contig127: 277-1701	Contig1: 908472-909896	Contig8: 2939-4363	Contig29: 24102-25526	Contig33: 2721-4145	Contig53: 191-1615	Contig194: 12660-14084	Contig335: 1217-2641	Contig132: 654-2078	Contig124: 654-2078	Contig17: 551-1975	Contig1: 622806-624230	Contig1: 4426306-4427730	Contig10: 101570-102994	Contig4: 1134-2558	Contig43: 11393-12817	Contig113: 331-1755	Contig34: 11408-12832	Contig4: 11408-12832	Contig104: 11454-12878	Contig107: 292-1716	Contig234: 7034-8458	Contig9: 19135-20559	Contig50: 24527-25951	Contig66: 129430-130854	Contig13: 22655-24079	Contig6: 82679-84103	Contig196: 3967-5391	Contig70: 2832-4256	Contig68: 2832-4256	Contig29: 2832-4256	Contig245: 292-1716	Contig40: 4681-6105	Contig43: 3921-5345	Contig45: 23070-24494	Contig250: 4447-5871	Contig257: 4493-5917	Contig301: 4563-5987	Contig303: 4623-6047	Contig288: 453-1877	Contig324: 2935-4359	Contig36: 2935-4359	Contig351: 4534-5958
4	efflux RND transporter permease subunit	Contig21: 65048-67693	Contig100: 215-2860	Contig113: 1576-4221	Contig276: 445-3090	Contig23: 1708-4353	Contig127: 1708-4353	Contig1: 905820-908465	Contig8: 287-2932	Contig29: 25533-28178	Contig33: 69-2714	Contig53: 1622-4285	Contig194: 14091-16736	Contig335: 2648-5293	Contig132: 2085-4730	Contig124: 2085-4730	Contig17: 1982-4645	Contig1: 624237-626882	Contig1: 4427737-4430382	Contig10: 103001-105646		Contig43: 8741-11386	Contig113: 1762-4407	Contig34: 8756-11401	Contig4: 8756-11401	Contig104: 8802-11447	Contig107: 1723-4368	Contig234: 4382-7027	Contig9: 16483-19128	Contig50: 25958-28603	Contig66: 130861-133506	Contig13: 24086-26779	Contig6: 84110-86755	Contig196: 1139-3784	Contig70: 180-2825	Contig68: 180-2825	Contig29: 180-2825	Contig245: 1723-4368	Contig40: 6112-8757	Contig43: 1269-3914	Contig45: 24501-27146	Contig250: 1795-4440	Contig257: 1841-4486	Contig301: 1911-4556	Contig303: 1971-4616	Contig288: 1884-4529	Contig324: 283-2928	Contig36: 283-2928	Contig351: 1882-4527
5	anthranilate phosphoribosyltransferase	Contig11: 80-1114	Contig287: 3018-4052	Contig250: 126-1160	Contig275: 2917-3951	Contig11: 433-1467	Contig74: 433-1467	Contig1: 903884-904918	Contig130: 737-1771	Contig317: 2887-3924	Contig329: 2892-3929	Contig53: 5005-6042	Contig194: 17325-18359	Contig171: 90-1124	Contig132: 5404-6438	Contig124: 5420-6454	Contig18: 375-1409	Contig1: 627706-628743	Contig1: 4431108-4432142	Contig10: 106377-107411		Contig100: 14910-15944	Contig67: 14910-15944	Contig205: 14949-15983	Contig132: 14949-15983	Contig27: 14934-15968	Contig27: 14958-15992	Contig74: 12211-13245	Contig2: 242994-244028	Contig156: 15961-16995	Contig46: 15324-16358	Contig548: 790-1824	Contig66: 16147-17181	Contig116: 4925-5959	Contig71: 18036-19070	Contig69: 18067-19101	Contig70: 18000-19034	Contig54: 105-1139	Contig64: 19826-20860	Contig36: 193-1227	Contig45: 27796-28830	Contig250: 152-1186	Contig257: 212-1246	Contig301: 227-1261	Contig303: 227-1261	Contig288: 5192-6226			Contig351: 111-1145
6	GIY-YIG nuclease family protein	Contig11: 1194-1721	Contig287: 2411-2938	Contig250: 1240-1767	Contig275: 2310-2837	Contig11: 1547-2074	Contig74: 1547-2074	Contig1: 903277-903804	Contig130: 130-657	Contig317: 2280-2807	Contig329: 2285-2812	Contig53: 6122-6649	Contig194: 18439-18966	Contig171: 1204-1731	Contig132: 6518-7045	Contig124: 6534-7061	Contig18: 1489-2016	Contig1: 628823-629350	Contig1: 4432222-4432749	Contig10: 107491-108018		Contig100: 16024-16551	Contig67: 16024-16551	Contig205: 16063-16590	Contig132: 16063-16590	Contig27: 16048-16575	Contig27: 16072-16599	Contig74: 11604-12131	Contig2: 242387-242914	Contig156: 17075-17602	Contig46: 16438-16965	Contig548: 183-710	Contig66: 17261-17788	Contig116: 4318-4845	Contig71: 17429-17956	Contig69: 17460-17987	Contig70: 17393-17920	Contig54: 1219-1746	Contig64: 20940-21467	Contig36: 1307-1834	Contig45: 28910-29437	Contig75: 169-696		Contig356: 150-677	Contig96: 150-677	Contig78: 150-677	Contig279: 5050-5577	Contig40: 168-695	Contig395: 168-695
7	IS1634 family transposase																	Contig1: 630760-632418
8	transposase																	Contig1: 632560-632760
9	hypothetical protein																	Contig1: 633004-633273	Contig1: 4434230-4434499
10	pentapeptide repeat-containing protein																	Contig1: 633357-633629	Contig1: 4434583-4434855
11	hypothetical protein																	Contig1: 633809-634408
Region 10
1	50S ribosomal protein L9	Contig12: 81598-82056	Contig3: 34692-35150	Contig129: 3211-3669	Contig770: 5919-6377	Contig62: 4614-5072	Contig166: 4614-5072	Contig1: 78201-78647	Contig332: 3758-4216	Contig62: 7237-7695	Contig64: 13359-13817	Contig698: 5915-6373	Contig184: 12839-13297	Contig216: 3795-4253	Contig25: 23862-24320	Contig25: 23888-24346	Contig32: 4430-4888	Contig1: 639232-639690	Contig1: 4440363-4440821	Contig55: 4575-5033	Contig3: 1268044-1268502	Contig6: 42274-42732	Contig122: 21385-21843	Contig145: 42188-42646	Contig81: 42111-42569	Contig4: 20013-20471	Contig4: 19966-20424	Contig158: 6369-6827	Contig6: 99885-100343	Contig188: 9956-10414	Contig22: 24459-24917	Contig51: 8941-9399	Contig49: 13743-14201	Contig69: 14878-15336	Contig23: 10087-10545	Contig24: 27203-27661	Contig26: 10087-10545	Contig5: 25138-25596	Contig56: 11834-12292	Contig268: 12593-13051	Contig22: 5812-6270	Contig204: 1153-1611	Contig157: 1192-1650	Contig223: 5257-5715	Contig224: 5257-5715	Contig215: 5257-5715	Contig163: 1368-1826	Contig170: 6840-7298	Contig249: 5055-5513
2	Chromophore lyase CpcT/CpeT 1	Contig12: 80914-81498	Contig3: 34008-34592	Contig129: 3769-4353	Contig770: 5235-5819	Contig62: 3930-4514	Contig166: 3930-4514	Contig1: 77517-78062	Contig332: 4316-4900	Contig62: 6553-7137	Contig64: 13917-14501	Contig698: 5231-5815	Contig184: 12155-12739	Contig216: 4353-4937	Contig25: 24420-25004	Contig25: 24446-25030	Contig32: 3746-4330	Contig1: 639790-640374	Contig1: 4440921-4441505	Contig55: 3891-4475	Contig3: 1268602-1269186	Contig6: 42832-43416	Contig122: 21943-22527	Contig145: 42746-43330	Contig81: 42669-43253	Contig4: 20571-21155	Contig4: 20524-21108	Contig158: 5685-6269	Contig6: 100443-101027	Contig188: 9272-9856	Contig22: 25017-25601	Contig51: 9499-10083	Contig49: 13059-13643	Contig69: 15436-16020	Contig23: 9403-9987	Contig24: 26519-27103	Contig26: 9403-9987	Contig5: 24454-25038	Contig56: 12392-12976	Contig268: 13151-13735	Contig22: 5128-5712	Contig204: 1711-2295	Contig157: 1750-2334	Contig223: 4573-5157	Contig224: 4573-5157	Contig215: 4573-5157	Contig163: 1926-2510	Contig170: 6156-6740	Contig249: 4371-4955
3	exodeoxyribonuclease III	Contig12: 80103-80891	Contig3: 33182-33985	Contig129: 4376-5164	Contig770: 4409-5212	Contig62: 3104-3907	Contig166: 3104-3907	Contig1: 76691-77494	Contig332: 4923-5726	Contig62: 5742-6530	Contig64: 14524-15312	Contig698: 4420-5208	Contig184: 11332-12132	Contig216: 4960-5763	Contig25: 25027-25815	Contig25: 25053-25841	Contig32: 2923-3723	Contig1: 640397-641197	Contig1: 4441528-4442328	Contig55: 3068-3868	Contig3: 1269209-1270009	Contig6: 43439-44227	Contig122: 22550-23338	Contig145: 43353-44141	Contig81: 43276-44064	Contig4: 21178-21966	Contig4: 21131-21919	Contig158: 4874-5662	Contig6: 101050-101850	Contig188: 8449-9249	Contig22: 25624-26424	Contig51: 10106-10906	Contig49: 12236-13036	Contig69: 16043-16843	Contig23: 8577-9380	Contig24: 25693-26496	Contig26: 8577-9380	Contig5: 23628-24431	Contig56: 12999-13802	Contig268: 13758-14561	Contig22: 4302-5105	Contig204: 2318-3118	Contig157: 2357-3157	Contig223: 3750-4550	Contig224: 3750-4550	Contig215: 3750-4550	Contig163: 2533-3333	Contig170: 5333-6133	Contig249: 3548-4348
4	hypothetical protein	Contig12: 79399-79953	Contig3: 32493-33047	Contig129: 5314-5868	Contig770: 3720-4274	Contig62: 2415-2969	Contig166: 2415-2969	Contig1: 76002-76556	Contig332: 5861-6415	Contig62: 5038-5592	Contig64: 15462-16016	Contig698: 3716-4270	Contig184: 10639-11193	Contig216: 5898-6452	Contig25: 25965-26519	Contig25: 25991-26545	Contig32: 2230-2784	Contig1: 641336-641890	Contig1: 4442467-4443018	Contig55: 2375-2929	Contig3: 1270148-1270702	Contig6: 44378-44932	Contig122: 23489-24043	Contig145: 44292-44846	Contig81: 44215-44769	Contig4: 22117-22671	Contig4: 22070-22624	Contig158: 4170-4724	Contig6: 101989-102543	Contig188: 7756-8310	Contig22: 26563-27117	Contig51: 11045-11599	Contig49: 11543-12097	Contig69: 16982-17536	Contig23: 7891-8442	Contig24: 25007-25558	Contig26: 7891-8442	Contig5: 22942-23493	Contig56: 13937-14488	Contig268: 14873-15427	Contig22: 3613-4167	Contig204: 3256-3810	Contig157: 3295-3849	Contig223: 3058-3612	Contig224: 3058-3612	Contig215: 3058-3612	Contig163: 3471-4025	Contig170: 4641-5195	Contig249: 2856-3410
5	hypothetical protein	Contig12: 79081-79398	Contig3: 32175-32492	Contig129: 5869-6186	Contig770: 3402-3719	Contig62: 2097-2414	Contig166: 2097-2414	Contig1: 75684-76001	Contig332: 6416-6733	Contig62: 4720-5037	Contig64: 16017-16334	Contig698: 3398-3715	Contig184: 10321-10638	Contig216: 6453-6770	Contig25: 26520-26837	Contig25: 26546-26863	Contig32: 1912-2229	Contig1: 641891-642208	Contig1: 4443022-4443339	Contig55: 2057-2374	Contig3: 1270703-1271020	Contig6: 44933-45250	Contig122: 24044-24361	Contig145: 44847-45164	Contig81: 44770-45087	Contig4: 22672-22989	Contig4: 22625-22942	Contig158: 3852-4169	Contig6: 102544-102861	Contig188: 7438-7755	Contig22: 27118-27435	Contig51: 11600-11917	Contig49: 11225-11542	Contig69: 17537-17854	Contig23: 7570-7887	Contig24: 24686-25003	Contig26: 7570-7887	Contig5: 22621-22938	Contig56: 14492-14809	Contig268: 15428-15745	Contig22: 3295-3612	Contig204: 3811-4128	Contig157: 3850-4167	Contig223: 2740-3057	Contig224: 2740-3057	Contig215: 2740-3057	Contig163: 4026-4343	Contig170: 4323-4640	Contig249: 2538-2855
6	beta-carotene hydroxylase	Contig12: 78068-78958	Contig3: 31162-32052	Contig129: 6309-7199	Contig770: 2389-3279	Contig62: 1084-1974	Contig166: 1084-1974	Contig1: 74671-75561	Contig332: 6856-7746	Contig62: 3707-4600	Contig64: 16454-17347	Contig698: 2385-3278	Contig184: 9308-10201	Contig216: 6890-7783	Contig25: 26957-27850	Contig25: 26983-27876	Contig32: 899-1789	Contig1: 642328-643221	Contig1: 4443462-4444352	Contig55: 1044-1937	Contig3: 1271140-1272033	Contig6: 45373-46263	Contig122: 24484-25374	Contig145: 45287-46177	Contig81: 45210-46100	Contig4: 23112-24002	Contig4: 23065-23955	Contig158: 2863-3753	Contig6: 102981-103874	Contig188: 6425-7318	Contig22: 27555-28448	Contig51: 12037-12930	Contig49: 10212-11102	Contig69: 17977-18867	Contig23: 6557-7447	Contig24: 23673-24563	Contig26: 6557-7447	Contig5: 21608-22498	Contig56: 14932-15822	Contig268: 15844-16734	Contig22: 2306-3199	Contig204: 4224-5117	Contig157: 4263-5156	Contig223: 1751-2644	Contig224: 1751-2644	Contig215: 1751-2644	Contig163: 4439-5332	Contig170: 3334-4227	Contig249: 1549-2442
7	transcriptional regulator		Contig3: 30621-30998	Contig129: 7363-7782	Contig770: 1808-2227	Contig62: 502-921	Contig166: 502-921	Contig1: 74131-74508	Contig332: 7909-8286	Contig62: 3126-3545	Contig64: 17509-17928	Contig698: 1846-2223	Contig184: 8726-9145	Contig216: 7948-8457	Contig25: 28012-28389	Contig25: 28038-28415	Contig32: 318-737	Contig1: 643383-643802	Contig1: 4444514-4444933	Contig55: 463-882	Contig3: 1272195-1272572	Contig6: 46426-46803	Contig122: 25537-25914	Contig145: 46340-46717	Contig81: 46263-46640	Contig4: 24165-24542	Contig4: 24118-24495	Contig158: 2281-2700					Contig49: 9630-10049	Contig69: 19030-19449	Contig23: 5975-6394	Contig24: 23091-23510	Contig26: 5975-6394	Contig5: 21027-21446		Contig268: 16883-17260		Contig204: 5267-5644	Contig157: 5306-5725	Contig223: 1224-1601	Contig224: 1224-1601	Contig215: 1224-1601	Contig163: 5482-5901	Contig170: 2765-3184	Contig249: 980-1399
8	type II toxin-antitoxin system HigB family toxin			Contig129: 7766-8065	Contig770: 1525-1824	Contig62: 219-518	Contig166: 219-518			Contig62: 2843-3142	Contig64: 17912-18211		Contig184: 8443-8742				Contig32: 35-334	Contig1: 643786-644079	Contig1: 4444917-4445216	Contig55: 180-479								Contig158: 1998-2297					Contig49: 9347-9646	Contig69: 19433-19732	Contig23: 5692-5991	Contig24: 22808-23107	Contig26: 5692-5991	Contig5: 20744-21043					Contig157: 5709-6008				Contig163: 5885-6184	Contig170: 2482-2781	Contig249: 697-996
9	IS630-like element ISMae21 family transposase																	Contig1: 644876-645724
10	IS4 family transposase																	Contig1: 646475-647884	Contig1: 4445468-4446877
11	PEP-CTERM sorting domain-containing protein	Contig12: 76473-77039		Contig129: 8443-9003	Contig770: 729-1277							Contig698: 882-1454					Contig31: 9827-10402	Contig1: 648592-649155	Contig1: 4447430-4447957		Contig3: 1273206-1273751	Contig162: 45244-45777	Contig152: 45244-45777	Contig22: 26472-27005	Contig95: 26472-27005	Contig19: 8740-9273	Contig18: 8440-8973			Contig58: 35108-35650	Contig59: 87385-87936
12	IS630-like element ISMae22 family transposase																	Contig1: 649201-650244
13	PIN domain-containing protein		Contig3: 30265-30603					Contig1: 69094-69501	Contig135: 657-1064						Contig2: 1344-1751	Contig2: 65570-65977	Contig31: 10976-11383	Contig1: 652411-652818	Contig1: 4448420-4448827
14	hypothetical protein		Contig3: 30054-30275					Contig1: 68883-69104	Contig135: 446-667				Contig36: 364-603		Contig2: 1741-1962	Contig2: 65359-65580		Contig1: 652808-653029	Contig1: 4448817-4449038	Contig31: 61070-61291	Contig3: 1274016-1274237							Contig92: 19381-19602	Contig1: 332052-332273	Contig58: 34574-34795				Contig152: 6704-6925				Contig189: 7633-7854	Contig91: 10237-10458	Contig120: 7129-7350
15	DUF433 domain-containing protein	Contig12: 75061-75342		Contig129: 9722-10003	Contig776: 7880-8161	Contig233: 9882-10163	Contig264: 22624-22905	Contig1: 117847-118128	Contig35: 17622-17903	Contig11: 57033-57314	Contig75: 5834-6115	Contig691: 4123-4404	Contig36: 970-1251				Contig31: 8421-8702	Contig1: 653396-653677	Contig1: 4449405-4449686	Contig31: 58742-59023	Contig3: 1275887-1276168							Contig92: 19969-20250	Contig1: 329641-329922	Contig58: 32155-32436	Contig59: 89193-89474	Contig208: 5108-5389	Contig91: 6473-6754	Contig172: 13311-13592	Contig69: 6848-7129	Contig67: 6546-6827	Contig67: 12751-13032	Contig189: 5603-5884		Contig120: 5699-5980	Contig231: 18222-18503	Contig170: 7483-7764	Contig98: 8711-8992						Contig224: 5787-6068
16	hypothetical protein	Contig12: 74717-75064		Contig129: 10000-10347														Contig1: 653674-654021	Contig1: 4449683-4450030		Contig3: 1276351-1276647								Contig1: 329297-329644									Contig189: 5007-5336				Contig170: 7139-7486	Contig98: 8367-8714						Contig224: 5443-5790
17	glutamate synthase large subunit	Contig12: 69933-74507	Contig3: 24978-29552	Contig129: 10557-15131	Contig776: 8322-12896	Contig233: 5147-9721	Contig264: 23066-27640	Contig1: 118289-122863	Contig35: 12887-17461	Contig11: 52298-56872	Contig75: 6276-10850	Contig691: 4565-9139	Contig36: 1412-5986	Contig40: 14906-19480	Contig2: 2465-7039	Contig2: 60282-64856	Contig31: 3686-8260	Contig1: 654231-658805	Contig1: 4450240-4454814	Contig31: 54007-58581	Contig3: 1276857-1281431	Contig162: 47017-51591	Contig152: 47017-51591	Contig22: 28245-32819	Contig95: 28245-32819	Contig19: 2926-7500	Contig18: 2626-7200	Contig92: 20411-24985	Contig1: 324513-329087	Contig58: 27420-31994	Contig59: 89635-94209	Contig208: 373-4947	Contig91: 1738-6312	Contig172: 8576-13150	Contig69: 7290-11864	Contig67: 6988-11562	Contig67: 8016-12590	Contig189: 256-4830	Contig3: 472-5046	Contig120: 964-5538	Contig231: 13339-17913	Contig170: 2355-6929	Contig98: 3583-8157	Contig182: 824-5398	Contig183: 824-5398	Contig180: 2359-6933	Contig209: 3051-7625	Contig193: 3021-7595	Contig224: 659-5233
18	hypothetical protein	Contig12: 69268-69867	Contig3: 24324-24911	Contig129: 15197-15796	Contig776: 12962-13549							Contig691: 9207-9794					Contig31: 3032-3619	Contig1: 658872-659459			Contig3: 1281497-1282084																				Contig231: 10722-11321
19	hypothetical protein	Contig12: 68774-69247	Contig3: 23830-24303	Contig129: 15817-16248	Contig776: 13570-14043							Contig691: 9815-10288					Contig31: 2532-3011	Contig1: 659480-659953			Contig3: 1282105-1282578
20	TIGR04255 family protein	Contig12: 68095-68886	Contig3: 23151-23942	Contig129: 16136-16927	Contig776: 13931-14722							Contig691: 10176-10967					Contig31: 1859-2650	Contig1: 659841-660632			Contig3: 1282466-1283257																				Contig231: 9543-10334
21	hypothetical protein	Contig12: 67346-67594	Contig3: 22402-22650	Contig129: 17428-17676	Contig776: 15223-15471	Contig233: 1917-2165	Contig264: 30622-30870	Contig1: 125845-126060	Contig35: 9211-9459	Contig11: 49102-49350	Contig75: 13798-14046	Contig691: 11468-11716		Contig40: 11710-11925	Contig2: 9296-9544	Contig2: 57777-58025	Contig31: 1110-1358	Contig1: 661133-661381	Contig1: 4456525-4456773	Contig31: 51689-51937	Contig3: 1283758-1284006								Contig1: 319637-319885	Contig58: 24319-24567	Contig59: 96815-97030	Contig145: 1480-1728		Contig172: 5753-6001	Contig69: 14226-14474	Contig67: 13924-14172	Contig67: 5406-5654	Contig316: 2793-3041				Contig170: 412-624	Contig491: 127-375	Contig380: 130-378	Contig376: 130-378	Contig363: 148-396	Contig330: 360-608	Contig328: 360-608
22	hypothetical protein	Contig12: 66943-67353	Contig3: 21999-22409	Contig129: 17669-18079	Contig776: 15464-15874	Contig233: 1514-1924	Contig264: 30863-31273	Contig1: 126053-126463	Contig35: 8808-9218	Contig11: 48699-49109	Contig75: 14039-14449	Contig691: 11709-12119		Contig40: 11307-11717	Contig2: 9537-9947	Contig2: 57374-57784	Contig31: 707-1117	Contig1: 661374-661784	Contig1: 4456766-4457176	Contig31: 51286-51696	Contig3: 1283999-1284409								Contig1: 319234-319644	Contig58: 23916-24326	Contig59: 97023-97433			Contig172: 5350-5760	Contig69: 14467-14877	Contig67: 14165-14575	Contig67: 5003-5413	Contig316: 3034-3444				Contig170: 9-419	Contig491: 368-778	Contig380: 371-781	Contig376: 371-781	Contig363: 389-799
23	hypothetical protein					Contig233: 1083-1325	Contig264: 31462-31704	Contig1: 126652-126894	Contig35: 8380-8619	Contig11: 48271-48510	Contig75: 14638-14877	Contig691: 12308-12547		Contig40: 10879-11118	Contig2: 10136-10375	Contig2: 56946-57185		Contig1: 661973-662212	Contig1: 4457365-4457604	Contig31: 50858-51097	Contig3: 1284598-1284837								Contig1: 317969-318244	Contig58: 22651-22926	Contig59: 98423-98698	Contig145: 3121-3396		Contig172: 4922-5161	Contig69: 15066-15305	Contig67: 14764-15003	Contig67: 4575-4814	Contig316: 3727-3966			Contig231: 12407-12649	Contig490: 295-534					Contig330: 2187-2426	Contig328: 2187-2426	Contig613: 4954-5193
24	putative toxin-antitoxin system toxin component, PIN family								Contig35: 9816-10244	Contig11: 47843-48271	Contig75: 14877-15305	Contig691: 12547-12975		Contig40: 10451-10879	Contig2: 10375-10803	Contig2: 56518-56946		Contig1: 662212-662640	Contig1: 4457604-4458032	Contig31: 50430-50858	Contig3: 1284837-1285265													Contig172: 4494-4922	Contig69: 15305-15733	Contig67: 15003-15431	Contig67: 4147-4575	Contig316: 3966-4388				Contig170: 983-1411
25	DUF4926 domain-containing protein												Contig36: 10184-10351		Contig2: 10819-10986	Contig2: 56335-56502	Contig607: 218-340	Contig1: 662656-662823		Contig31: 50247-50414	Contig3: 1285281-1285448
26	hypothetical protein									Contig11: 46973-47200	Contig10: 312-539	Contig692: 79-306	Contig36: 10702-10929	Contig40: 9690-9917	Contig2: 11337-11564	Contig2: 55757-55984	Contig30: 3260-3487	Contig1: 663508-663735	Contig1: 4458806-4459033	Contig31: 49669-49896	Contig3: 1285799-1286026																				Contig231: 8703-8930	Contig249: 332-559	Contig491: 1093-1320	Contig380: 1168-1395	Contig376: 1160-1387	Contig363: 1182-1409
27	hypothetical protein		Contig3: 21500-21724	Contig129: 18339-18578	Contig776: 16134-16373				Contig35: 7397-7621					Contig40: 9223-9447			Contig30: 2793-3017	Contig1: 663978-664202	Contig1: 4459276-4459500	Contig31: 49202-49426									Contig1: 318735-318959	Contig58: 23417-23641	Contig59: 97708-97932	Contig145: 2406-2630		Contig172: 2842-3066	Contig69: 17161-17385	Contig67: 16859-17083	Contig67: 2495-2719	Contig333: 1352-1576			Contig231: 7339-7563	Contig249: 802-1026	Contig491: 1563-1787	Contig380: 1638-1862	Contig376: 1630-1854	Contig363: 1652-1876	Contig330: 3185-3409	Contig328: 3185-3409	Contig613: 3994-4218
28	hypothetical protein	Contig12: 66235-66480	Contig3: 20490-20735	Contig129: 19344-19589	Contig777: 196-441	Contig233: 804-1049	Contig264: 31738-31983	Contig1: 126928-127173	Contig35: 6386-6631	Contig11: 46217-46540	Contig10: 972-1295	Contig692: 823-1062		Contig40: 8713-9036	Contig2: 11997-12320	Contig2: 55001-55324	Contig30: 2283-2606	Contig1: 664389-664712	Contig1: 4459687-4460010		Contig3: 1286459-1286782													Contig172: 3731-3976	Contig69: 16251-16496	Contig67: 15949-16194	Contig67: 3384-3629	Contig333: 442-687			Contig231: 12130-12375	Contig249: 1792-2163	Contig491: 2553-2924	Contig380: 2628-2999	Contig376: 2620-2991	Contig363: 2642-3013	Contig330: 4175-4459	Contig328: 4175-4459	Contig613: 2944-3228
29	PIN domain-containing protein									Contig11: 45792-46172	Contig10: 1340-1720	Contig692: 1107-1487		Contig40: 8288-8668	Contig2: 12365-12745	Contig2: 54576-54956	Contig30: 1858-2238	Contig1: 664757-665137	Contig1: 4460055-4460435		Contig3: 1286827-1287207												Contig3: 216052-216381		Contig81: 1236-1652	Contig78: 20171-20587	Contig79: 1236-1652	Contig186: 7655-7879
30	hypothetical protein	Contig12: 64691-65143	Contig3: 18946-19398	Contig129: 20680-21132	Contig777: 1533-2012	Contig108: 8731-9183	Contig296: 8731-9183	Contig1: 128554-129006	Contig35: 4554-5006	Contig11: 45055-45507	Contig10: 2005-2457	Contig692: 1772-2251	Contig95: 19476-19928	Contig40: 7551-8003	Contig2: 13030-13482	Contig2: 53839-54291	Contig30: 1121-1573	Contig1: 665422-665874	Contig1: 4460720-4461172	Contig31: 48437-48889	Contig3: 1287492-1287944	Contig122: 16841-17293	Contig80: 16841-17293	Contig98: 16826-17278	Contig28: 13402-13854	Contig35: 11637-12089	Contig29: 16998-17450	Contig123: 4691-5143	Contig4: 39310-39762	Contig71: 45151-45603	Contig43: 44788-45240	Contig95: 10253-10705	Contig27: 24083-24535	Contig154: 14253-14705	Contig28: 18088-18540	Contig28: 18071-18523	Contig31: 5471-5923	Contig71: 26881-27333	Contig192: 25428-25880	Contig247: 1368-1820	Contig96: 3261-3713	Contig249: 3927-4379	Contig392: 1469-1921	Contig380: 4719-5171	Contig376: 4712-5164	Contig363: 4702-5154	Contig78: 19909-20361	Contig549: 224-676	Contig613: 1618-2070
31	alpha/beta hydrolase	Contig12: 63608-64459	Contig3: 17863-18714	Contig129: 21364-22215	Contig777: 2217-3068	Contig108: 7648-8499	Contig296: 7648-8499	Contig1: 129238-130089	Contig35: 3471-4322	Contig11: 43972-44823	Contig10: 2689-3540	Contig692: 2456-3307	Contig95: 18393-19244	Contig40: 6468-7319	Contig2: 13714-14565	Contig2: 52756-53607	Contig30: 44-889	Contig1: 666106-666957	Contig1: 4461404-4462249	Contig31: 47354-48205	Contig3: 1288176-1289021	Contig122: 17522-18373	Contig80: 17522-18373	Contig98: 17510-18361	Contig28: 12319-13170	Contig35: 10557-11408	Contig29: 17679-18530	Contig123: 5375-6226	Contig4: 38227-39078	Contig71: 45835-46686	Contig43: 43705-44556	Contig95: 10937-11788	Contig27: 23000-23851	Contig154: 13170-14021	Contig28: 17005-17856	Contig28: 16988-17839	Contig31: 4388-5239	Contig71: 25798-26649	Contig192: 26112-26963		Contig96: 3945-4796	Contig249: 5090-5953	Contig392: 2632-3495	Contig380: 5882-6745	Contig376: 5875-6738	Contig363: 5865-6728	Contig78: 18814-19677	Contig549: 908-1771	Contig613: 522-1385
32	hypothetical protein	Contig12: 61534-63498	Contig3: 15789-17753	Contig129: 22325-24289	Contig777: 3178-5142	Contig108: 5574-7538	Contig296: 5574-7538		Contig35: 1397-3361	Contig11: 41470-43434	Contig10: 4078-6042	Contig692: 3845-5809	Contig95: 15891-17855	Contig40: 3966-5930	Contig2: 15102-17066	Contig2: 50255-52219	Contig29: 18190-20154	Contig1: 667494-669458	Contig1: 4464595-4466559	Contig31: 43373-45337	Contig3: 1290145-1292109	Contig74: 3620-5584	Contig10: 4232-6196	Contig89: 4242-6206	Contig159: 1742-3706	Contig153: 6346-8310	Contig161: 6327-8291	Contig68: 607-2571	Contig6: 137630-139594	Contig14: 1280-3244	Contig21: 34191-36155	Contig4: 4158-6122	Contig3: 191233-193197	Contig159: 13243-15207	Contig81: 22879-24843	Contig78: 41813-43777	Contig79: 22867-24831	Contig101: 13082-15046	Contig185: 2437-4401	Contig19: 26425-28389	Contig96: 5144-7108	Contig97: 17760-19724	Contig23: 16084-18048	Contig35: 16627-18591	Contig34: 16627-18591	Contig40: 16221-18185	Contig78: 15595-17559	Contig91: 15904-17868	Contig7: 1060-3024
33	hypothetical protein	Contig12: 61170-61412	Contig3: 15425-15667	Contig129: 24411-24653	Contig777: 5264-5506	Contig108: 5210-5452	Contig296: 5210-5452	Contig1: 132284-132526	Contig35: 1033-1275	Contig11: 41106-41348	Contig10: 6164-6406	Contig692: 5931-6173	Contig95: 15527-15769	Contig40: 3602-3844	Contig2: 17711-17953	Contig2: 49368-49610	Contig29: 17826-18068	Contig1: 669580-669822	Contig1: 4466681-4466923	Contig31: 43009-43251	Contig3: 1292231-1292473	Contig74: 5706-5948	Contig10: 6318-6560	Contig89: 6328-6570	Contig159: 3828-4070	Contig153: 5982-6224	Contig161: 5963-6205	Contig68: 2693-2935	Contig6: 139739-139981	Contig14: 3389-3631	Contig21: 33804-34046	Contig4: 3771-4013	Contig3: 193321-193563	Contig159: 12877-13119	Contig81: 22515-22757	Contig78: 41449-41691	Contig79: 22503-22745	Contig101: 12718-12960	Contig185: 4523-4765	Contig19: 28511-28753	Contig96: 7230-7472	Contig97: 16873-17115	Contig23: 15197-15439	Contig35: 15740-15982	Contig34: 15740-15982	Contig40: 15334-15576	Contig78: 14706-14948	Contig91: 15015-15257	Contig7: 3671-3913
34	DUF2993 domain-containing protein	Contig12: 60347-61162	Contig3: 14602-15417	Contig129: 24661-25476	Contig777: 5514-6329	Contig108: 4387-5202	Contig296: 4387-5202	Contig1: 132534-133349	Contig35: 210-1025	Contig11: 40283-41098	Contig10: 6414-7229	Contig692: 6181-6996	Contig95: 14704-15519	Contig40: 2779-3594	Contig2: 17961-18776	Contig2: 48545-49360	Contig29: 17003-17818	Contig1: 669830-670645	Contig1: 4466931-4467746	Contig31: 42186-43001	Contig3: 1292481-1293296	Contig74: 5956-6771	Contig10: 6568-7383	Contig89: 6578-7393	Contig159: 4078-4893	Contig153: 5159-5974	Contig161: 5140-5955	Contig68: 2943-3758	Contig6: 139989-140804	Contig14: 3639-4454	Contig21: 32981-33796	Contig4: 2948-3763	Contig3: 193571-194386	Contig159: 12054-12869	Contig81: 21692-22507	Contig78: 40626-41441	Contig79: 21680-22495	Contig101: 11895-12710	Contig185: 4773-5588	Contig19: 28761-29576	Contig96: 7480-8295	Contig97: 16050-16865	Contig23: 14374-15189	Contig35: 14917-15732	Contig34: 14917-15732	Contig40: 14511-15326	Contig78: 13883-14698	Contig91: 14192-15007	Contig7: 3921-4736
35	hypothetical protein	Contig12: 59492-60172	Contig3: 13587-14267	Contig129: 25783-26463	Contig778: 14-694	Contig108: 3484-4164	Contig296: 3484-4164		Contig211: 54-734	Contig11: 39365-40045	Contig10: 7467-8147	Contig692: 7234-7914	Contig95: 13805-14485	Contig40: 1887-2567	Contig2: 18813-19493	Contig2: 47828-48508	Contig29: 16097-16777	Contig1: 670883-671563	Contig1: 4467984-4468664	Contig31: 41280-41960	Contig3: 1293822-1294502	Contig74: 6933-7613	Contig10: 7545-8225			Contig153: 4317-4997	Contig161: 4298-4978		Contig6: 141366-142046	Contig14: 4901-5554	Contig21: 31845-32525	Contig4: 1815-2492	Contig3: 194792-195472	Contig159: 11099-11779	Contig81: 20744-21424	Contig78: 39678-40358	Contig79: 20732-21412	Contig101: 11053-11733	Contig185: 5743-6423		Contig96: 8546-9226	Contig97: 15333-16013	Contig23: 13657-14337	Contig35: 13983-14663	Contig34: 13983-14663	Contig40: 13584-14264	Contig78: 12963-13643	Contig91: 13265-13945	Contig7: 4983-5663
36	mechanosensitive ion channel family protein	Contig12: 58386-59447	Contig3: 12481-13542	Contig129: 26508-27569	Contig778: 739-1800	Contig108: 2378-3439	Contig296: 2378-3439	Contig1: 134352-135413	Contig211: 779-1840	Contig11: 38259-39320	Contig10: 8192-9253	Contig692: 7959-9020	Contig95: 12699-13760	Contig40: 587-1648	Contig2: 19538-20599	Contig2: 46722-47783	Contig29: 14993-16054	Contig1: 671803-672864	Contig1: 4468708-4469769	Contig31: 40174-41235	Contig3: 1294545-1295606	Contig74: 7658-8719	Contig10: 8270-9331	Contig89: 8280-9341	Contig159: 5780-6841	Contig153: 3211-4272	Contig161: 3192-4253	Contig68: 4520-5581	Contig6: 142080-143141	Contig14: 5597-6658	Contig21: 30750-31811	Contig4: 720-1781	Contig3: 195517-196578	Contig159: 9993-11054	Contig81: 19638-20699	Contig78: 38572-39633	Contig79: 19626-20687	Contig101: 9949-11010	Contig185: 6468-7529	Contig19: 30542-31603	Contig96: 9271-10332	Contig97: 14227-15288	Contig23: 12551-13612	Contig35: 12877-13938	Contig34: 12877-13938	Contig40: 12478-13539	Contig78: 11857-12918	Contig91: 12159-13220	Contig7: 5708-6769
37	cytochrome c	Contig12: 57866-58357	Contig3: 11961-12452	Contig129: 27766-28089	Contig778: 1985-2320	Contig108: 1858-2349	Contig296: 1858-2349	Contig1: 135610-135933	Contig211: 1869-2360	Contig11: 37739-38230	Contig10: 9282-9773	Contig692: 9100-9540	Contig95: 12179-12670	Contig40: 67-558	Contig2: 20628-21119	Contig2: 46202-46693	Contig29: 14473-14913	Contig1: 672893-673384	Contig1: 4469798-4470289	Contig31: 39654-40145	Contig3: 1295635-1296126	Contig74: 8748-9239	Contig10: 9360-9851	Contig89: 9370-9861	Contig159: 6870-7361	Contig153: 2691-3182	Contig161: 2672-3163	Contig68: 5610-6101	Contig6: 143326-143661	Contig14: 6843-7178	Contig21: 30230-30553	Contig4: 200-535	Contig3: 196607-197098	Contig159: 9473-9964	Contig81: 19118-19609	Contig78: 38052-38543	Contig79: 19106-19597	Contig101: 9429-9920	Contig185: 7714-8049	Contig19: 31788-32123	Contig96: 10361-10852	Contig97: 13707-14198	Contig23: 12031-12522	Contig35: 12357-12848	Contig34: 12357-12848	Contig40: 11958-12449	Contig78: 11337-11828	Contig91: 11639-12130	Contig7: 6798-7289
38	hypothetical protein	Contig12: 55275-57425	Contig3: 9370-11520	Contig129: 28377-30518	Contig778: 2750-4891	Contig108: 1-1520	Contig296: 1-1520	Contig1: 136271-138412	Contig211: 2698-4839	Contig11: 35246-37387	Contig10: 10125-12266		Contig95: 9791-11941	Contig188: 1-1967	Contig2: 21471-23612	Contig2: 43709-45850	Contig29: 12084-14234	Contig1: 673769-675910	Contig1: 4471466-4473607	Contig31: 37256-39406	Contig3: 1296478-1298628	Contig74: 9595-11582	Contig10: 10207-12194	Contig89: 10217-12213	Contig159: 7717-9713	Contig153: 117-2150	Contig161: 117-2150		Contig6: 143996-146146	Contig14: 7479-9484	Contig21: 27745-29895	Contig501: 215-2365	Contig3: 197608-199758	Contig159: 6868-9018	Contig81: 16610-18691	Contig78: 35531-37615	Contig79: 16614-18692		Contig185: 8305-10461	Contig19: 32531-34681	Contig96: 11350-13500	Contig97: 11360-13510	Contig23: 9684-11834	Contig35: 10010-12160	Contig34: 10010-12160	Contig40: 9611-11761
39	hypothetical protein	Contig12: 50927-53086	Contig3: 5022-7181	Contig129: 32707-34866	Contig778: 4909-7083	Contig221: 391-2100	Contig158: 391-2100	Contig1: 140598-142757	Contig211: 7025-9184	Contig11: 30896-33055	Contig10: 14457-16616	Contig694: 277-1986	Contig95: 5441-7600	Contig188: 4158-6317	Contig2: 23630-25789	Contig2: 41532-43691	Contig29: 9907-12066	Contig1: 675928-678087	Contig1: 4473627-4475804	Contig31: 32906-35065	Contig3: 1298648-1300807	Contig47: 1234-2943		Contig123: 432-2141		Contig118: 9144-10853	Contig123: 9144-10853	Contig68: 8652-10811	Contig6: 146164-148323	Contig61: 3-2162	Contig21: 25568-27727	Contig213: 5233-7341	Contig3: 201947-204106	Contig159: 2520-4679	Contig81: 12266-14425	Contig78: 31222-33381	Contig79: 12280-14439	Contig101: 2605-4764	Contig185: 10481-12643	Contig19: 36870-39044	Contig229: 18078-19739	Contig97: 9183-11342	Contig23: 7507-9666	Contig35: 7833-9992	Contig34: 7833-9992	Contig40: 7434-9593	Contig78: 6907-8961		Contig7: 9665-11824
40	IS5-like element ISMae4 family transposase																	Contig1: 679549-680406
41	NAD-dependent malic enzyme	Contig12: 46857-48248	Contig3: 952-2343	Contig129: 37545-38936	Contig778: 7468-8859	Contig221: 4779-6170	Contig158: 4779-6170	Contig1: 145966-147189	Contig211: 12032-13423	Contig11: 26861-28252	Contig10: 19260-20651	Contig294: 7778-9169	Contig95: 1476-2867	Contig2: 135-1526	Contig2: 29122-30513	Contig2: 36808-38199	Contig29: 5183-6574	Contig1: 681952-683343	Contig1: 4480037-4481428	Contig31: 28871-30262	Contig3: 1304140-1305531	Contig142: 1412-2803	Contig4: 18923-20314			Contig118: 5354-6745	Contig123: 5354-6745		Contig6: 151642-153033	Contig61: 5480-6871	Contig21: 20859-22250	Contig213: 272-1663	Contig3: 208506-209897	Contig225: 5256-6647	Contig81: 8156-9547	Contig78: 27091-28482	Contig79: 8156-9547	Contig186: 502-1893	Contig232: 4349-5740		Contig229: 13340-14731	Contig97: 4287-5678	Contig23: 2738-4129	Contig35: 3064-4455	Contig34: 3064-4455	Contig40: 2665-4056	Contig78: 3110-4501	Contig91: 3443-4834	Contig7: 15202-16593
42	D-alanyl-D-alanine carboxypeptidase family protein	Contig12: 46091-46825	Contig3: 186-920			Contig221: 6202-6936	Contig158: 6202-6936	Contig1: 147221-147955	Contig211: 13455-14189	Contig11: 26095-26829	Contig10: 20683-21417	Contig294: 7012-7746	Contig95: 710-1444	Contig2: 1558-2292	Contig2: 30545-31279	Contig2: 36042-36776	Contig29: 4417-5151	Contig1: 683375-684109	Contig1: 4481460-4482194	Contig31: 28105-28839	Contig3: 1305563-1306297	Contig142: 2835-3569	Contig4: 18157-18891	Contig40: 2728-3462	Contig155: 2734-3468	Contig118: 4588-5322	Contig123: 4588-5322	Contig68: 14633-15367	Contig6: 153065-153799	Contig61: 6903-7634	Contig21: 20096-20827	Contig523: 1-587	Contig3: 209929-210663	Contig225: 4490-5224	Contig81: 7390-8124	Contig78: 26325-27059	Contig79: 7390-8124	Contig186: 1925-2659	Contig232: 3583-4317	Contig178: 3941-4675	Contig229: 12574-13308	Contig97: 3521-4255	Contig23: 1972-2706	Contig35: 2298-3032	Contig34: 2298-3032		Contig78: 2344-3078	Contig91: 2677-3411	Contig7: 16625-17359
43	hypothetical protein			Contig22: 1962-2306						Contig11: 25197-25541	Contig10: 21971-22315	Contig294: 6125-6469			Contig2: 31706-32050	Contig2: 35271-35615	Contig29: 3846-4190	Contig1: 684336-684680		Contig31: 27534-27878	Contig3: 1306489-1306833	Contig142: 3847-4191	Contig4: 17535-17879	Contig40: 2106-2450	Contig155: 2112-2456	Contig118: 3966-4310	Contig123: 3966-4310						Contig3: 210932-211276	Contig225: 3877-4221	Contig81: 6777-7121	Contig78: 25712-26056	Contig79: 6777-7121					Contig97: 2638-2982		Contig35: 1872-2216	Contig34: 1872-2216		Contig78: 1532-1876	Contig91: 2075-2419	Contig7: 17787-18131
44	hypothetical protein	Contig12: 41665-45162	Contig10: 33756-37577		Contig779: 237-3902			Contig1: 148982-152848	Contig442: 372-3758	Contig11: 22495-24966	Contig10: 22546-25017	Contig294: 2526-5894		Contig2: 2902-5490	Contig2: 32207-36367	Contig2: 30954-35114	Contig29: 1104-3395	Contig1: 684911-687583		Contig31: 23959-27303	Contig3: 1307140-1310418	Contig142: 4348-6915	Contig4: 14811-17378	Contig40: 1-1950	Contig155: 1-1956	Contig118: 1242-3809	Contig123: 1242-3809	Contig68: 15431-17992					Contig3: 211432-213993	Contig225: 1160-3721	Contig81: 4015-6621	Contig78: 22950-25556	Contig79: 4015-6621	Contig186: 2773-5379			Contig229: 9037-12510	Contig97: 1-2481	Contig23: 1-1857	Contig35: 1-1716	Contig34: 1-1716	Contig40: 1-1820		Contig91: 1-1919	Contig7: 18287-22303
45	IS701-like element ISMae34 family transposase																	Contig1: 687608-688876
Region 11
1	IS4 family transposase																	Contig1: 745093-746502
2	DUF1361 domain-containing protein	Contig17: 66141-66770	Contig327: 759-1388	Contig508: 58410-59039	Contig271: 428-1057	Contig249: 4070-4699	Contig331: 4070-4699	Contig1: 868653-869282	Contig293: 5601-6230	Contig125: 12723-13352	Contig95: 3482-4111	Contig343: 8601-9230	Contig202: 21342-21980	Contig90: 13846-14475	Contig59: 17116-17745	Contig59: 17116-17745	Contig21: 4126-4755	Contig1: 746729-747358	Contig1: 4541085-4541714	Contig65: 10455-11084		Contig185: 4346-4984	Contig151: 4346-4984	Contig171: 8628-9266	Contig103: 8628-9266	Contig168: 2392-3030	Contig177: 2130-2768	Contig250: 39570-40208	Contig1: 404816-405454	Contig185: 19013-19615	Contig59: 16981-17619	Contig119: 4766-5404	Contig12: 90154-90783	Contig91: 56199-56828	Contig52: 20145-20774	Contig16: 20151-20780	Contig50: 2356-2985	Contig156: 10061-10690	Contig160: 4295-4924	Contig28: 11844-12473	Contig191: 2464-3102	Contig321: 1874-2503	Contig325: 2442-3071	Contig428: 2298-2939	Contig429: 2298-2939	Contig421: 2298-2939	Contig262: 4905-5534	Contig268: 4357-4986	Contig252: 2297-2926
3	1,4-dihydroxy-2-naphthoyl-CoA hydrolase	Contig17: 66774-67190	Contig327: 1392-1808	Contig508: 59043-59459	Contig271: 1061-1477	Contig249: 4703-5119	Contig331: 4703-5119	Contig1: 869286-869702	Contig293: 5181-5597	Contig125: 12303-12719	Contig95: 4115-4531	Contig343: 8181-8597	Contig202: 21984-22400	Contig90: 13426-13842	Contig59: 16696-17112	Contig59: 16696-17112	Contig21: 3706-4122	Contig1: 747362-747778	Contig1: 4541718-4542134	Contig65: 10035-10451		Contig185: 4988-5404	Contig151: 4988-5404	Contig171: 9270-9686	Contig103: 9270-9686	Contig168: 3034-3450	Contig177: 1710-2126	Contig250: 40212-40628	Contig1: 405458-405874	Contig106: 16158-16574	Contig59: 16561-16977	Contig119: 4346-4762	Contig12: 89734-90150	Contig91: 56832-57248	Contig52: 20778-21194	Contig16: 20784-21200	Contig50: 1936-2352	Contig156: 10694-11110	Contig160: 4928-5344	Contig28: 11424-11840	Contig191: 3106-3522	Contig321: 2507-2923	Contig325: 2022-2438	Contig428: 1878-2294	Contig429: 1878-2294	Contig421: 1878-2294	Contig262: 4485-4901	Contig268: 3937-4353	Contig252: 1877-2293
4	cofactor assembly of complex C subunit B	Contig17: 67198-67716	Contig327: 1816-2334	Contig508: 59467-59985	Contig271: 1485-2003	Contig249: 5127-5645	Contig331: 5127-5645	Contig1: 869710-870228	Contig293: 4655-5173	Contig125: 11777-12295	Contig95: 4539-5057	Contig343: 7655-8173	Contig202: 22408-22926	Contig90: 12900-13418	Contig59: 16170-16688	Contig59: 16170-16688	Contig21: 3180-3698	Contig1: 747786-748304	Contig1: 4542142-4542660	Contig65: 9509-10027		Contig185: 5412-5930	Contig151: 5412-5930	Contig171: 9694-10212	Contig103: 9694-10212	Contig168: 3458-3976	Contig177: 1184-1702	Contig250: 40636-41154	Contig1: 405882-406400	Contig106: 15632-16150	Contig59: 16035-16553	Contig119: 3820-4338	Contig12: 89208-89726	Contig91: 57256-57774	Contig52: 21202-21720	Contig16: 21208-21726	Contig50: 1410-1928	Contig156: 11118-11636	Contig160: 5352-5870	Contig28: 10898-11416	Contig191: 3530-4048	Contig321: 2931-3449	Contig325: 1496-2014	Contig428: 1352-1870	Contig429: 1352-1870	Contig421: 1352-1870	Contig262: 3959-4477	Contig268: 3411-3929	Contig252: 1351-1869
5	metal ABC transporter permease	Contig17: 67849-68754	Contig327: 2467-3372	Contig508: 60118-61023	Contig271: 2136-3041	Contig249: 5778-6683	Contig331: 5778-6683	Contig1: 870363-871268	Contig293: 3617-4522	Contig125: 10739-11644	Contig95: 5190-6095	Contig343: 6617-7522	Contig202: 23062-23967	Contig90: 11860-12765	Contig59: 15129-16034	Contig59: 15129-16034	Contig21: 2139-3044	Contig1: 748440-749345	Contig1: 4542796-4543701	Contig65: 8468-9373		Contig185: 6066-6971	Contig151: 6066-6971	Contig171: 10348-11253	Contig103: 10348-11253	Contig168: 4112-5017	Contig177: 143-1048	Contig250: 41290-42195	Contig1: 406536-407441	Contig106: 14591-15496	Contig59: 14994-15899	Contig119: 2779-3684	Contig12: 88170-89075	Contig91: 57907-58812	Contig52: 21856-22761	Contig16: 21862-22767	Contig50: 369-1274	Contig156: 11772-12677	Contig160: 6006-6911	Contig28: 9857-10762	Contig191: 4180-5085	Contig321: 3584-4489	Contig325: 456-1361	Contig428: 312-1217	Contig429: 312-1217	Contig421: 312-1217	Contig262: 2919-3824	Contig268: 2371-3276	Contig252: 311-1216
6	MotA/TolQ/ExbB proton channel family protein	Contig17: 70175-70813	Contig105: 373-1011	Contig508: 61696-62334	Contig271: 3714-4352	Contig249: 7318-7956	Contig331: 7331-7969	Contig1: 871902-872579	Contig293: 2306-2944	Contig125: 9778-10416	Contig95: 6418-7056	Contig343: 5656-6294	Contig202: 24290-24928	Contig90: 10899-11576	Contig59: 14168-14806	Contig59: 14168-14806	Contig21: 1178-1816	Contig1: 749668-750306	Contig1: 4544024-4544662	Contig65: 7507-8145		Contig162: 11657-12295	Contig152: 11657-12295			Contig70: 5909-6547	Contig70: 11652-12290		Contig1: 371151-371789	Contig42: 454-1092	Contig59: 47203-47880	Contig286: 508-1146	Contig26: 22411-23049	Contig91: 23624-24262	Contig110: 3417-4055	Contig104: 3417-4055	Contig109: 3417-4055	Contig22: 15610-16248	Contig133: 973-1611		Contig191: 5775-6413	Contig314: 5817-6455	Contig252: 5531-6169	Contig506: 240-878	Contig505: 1301-1939	Contig489: 1301-1939	Contig262: 1952-2590	Contig268: 1404-2042	Contig677: 241-879
7	biopolymer transporter ExbD	Contig17: 70832-71401	Contig105: 1030-1599	Contig508: 62353-62922	Contig271: 4371-4940	Contig249: 7976-8545	Contig331: 7989-8558	Contig1: 872599-873168	Contig293: 1718-2287	Contig125: 9190-9759	Contig95: 7075-7644	Contig343: 5068-5637	Contig202: 24947-25516	Contig90: 10311-10880	Contig59: 13580-14149	Contig59: 13580-14149	Contig21: 590-1159	Contig1: 750325-750894	Contig1: 4544681-4545250	Contig65: 6919-7488		Contig162: 12314-12883	Contig152: 12314-12883	Contig185: 12300-12869	Contig96: 12300-12869	Contig70: 5321-5890	Contig70: 12309-12878	Contig250: 2229-2798	Contig1: 370563-371132	Contig42: 1111-1680	Contig59: 47899-48468	Contig286: 1165-1734	Contig26: 23068-23670	Contig91: 23003-23605	Contig110: 2796-3398	Contig104: 2796-3398	Contig109: 2796-3398	Contig22: 14989-15591	Contig133: 1630-2232	Contig177: 8776-9378	Contig191: 6432-7001	Contig314: 5229-5798	Contig252: 4943-5512	Contig506: 897-1466	Contig505: 713-1282	Contig489: 713-1282	Contig262: 1364-1933	Contig268: 816-1385	Contig677: 898-1467
8	hypothetical protein	Contig17: 71402-71752	Contig105: 1600-1950	Contig508: 62923-63273	Contig271: 4941-5291	Contig249: 8546-8896	Contig331: 8559-8909	Contig1: 873169-873519	Contig293: 1367-1717	Contig125: 8839-9189	Contig95: 7645-7995	Contig343: 4717-5067	Contig202: 25517-25867	Contig90: 9960-10310	Contig59: 13229-13579	Contig59: 13229-13579	Contig21: 239-589	Contig1: 750895-751245	Contig1: 4545251-4545601	Contig65: 6568-6918		Contig162: 12884-13234	Contig152: 12884-13234	Contig185: 12870-13220	Contig96: 12870-13220	Contig70: 4970-5320	Contig70: 12879-13229	Contig250: 1878-2228	Contig1: 370212-370562	Contig42: 1681-2031	Contig59: 48469-48819	Contig286: 1735-2085	Contig26: 23671-24021	Contig91: 22652-23002	Contig110: 2445-2795	Contig104: 2445-2795	Contig109: 2445-2795	Contig22: 14638-14988	Contig133: 2233-2583	Contig177: 8425-8775	Contig191: 7002-7352	Contig314: 4878-5228	Contig252: 4592-4942	Contig506: 1467-1817	Contig505: 362-712	Contig489: 362-712	Contig262: 1013-1363	Contig268: 465-815	Contig677: 1468-1818
9	polysaccharide pyruvyl transferase CsaB	Contig17: 72463-73500	Contig105: 2661-3698	Contig509: 308-1345	Contig272: 681-1718	Contig249: 9171-10208	Contig331: 9184-10221	Contig1: 873794-874756	Contig293: 55-1092	Contig125: 7527-8564	Contig95: 8270-9307	Contig343: 3405-4442	Contig202: 26146-27183	Contig90: 8648-9685	Contig59: 11917-12954	Contig59: 11917-12954	Contig20: 5274-6311	Contig1: 751520-752557	Contig1: 4545876-4546913	Contig65: 5256-6293		Contig36: 9545-10582	Contig118: 9545-10582	Contig15: 9561-10598	Contig100: 9561-10598	Contig83: 14574-15611	Contig83: 14350-15387	Contig233: 702-1739	Contig37: 23528-24565	Contig105: 2724-3761	Contig44: 28856-29893	Contig23: 17371-18408	Contig146: 55-1092	Contig220: 5202-6239	Contig157: 828-1865	Contig146: 828-1865	Contig149: 7218-8255	Contig270: 1416-2453	Contig55: 2307-3344	Contig10: 1731-2768	Contig70: 2129-3166	Contig314: 3204-4241	Contig252: 3047-4084	Contig334: 3145-4182	Contig334: 3145-4182	Contig321: 3706-4743	Contig158: 4577-5614	Contig264: 4577-5614	Contig668: 820-1857
10	hypothetical protein	Contig17: 73517-74596	Contig105: 3715-4794	Contig509: 1362-2441	Contig272: 1736-2815	Contig249: 10455-11534	Contig331: 10468-11547	Contig1: 875120-876106	Contig385: 221-1300	Contig125: 6166-7245	Contig95: 9589-10668	Contig343: 2044-3123	Contig202: 27479-28558	Contig90: 7252-8331	Contig59: 10528-11607	Contig59: 10528-11607	Contig20: 3885-4964	Contig1: 752860-753939	Contig1: 4547224-4548303	Contig65: 3895-4974		Contig36: 10836-11915	Contig118: 10836-11915	Contig15: 10852-11931	Contig100: 10852-11931	Contig83: 15865-16944	Contig83: 15641-16720	Contig233: 1993-3072	Contig37: 24874-25953	Contig105: 1336-2415	Contig44: 29949-31028	Contig23: 18717-19796	Contig100: 3818-4897	Contig220: 3876-4955	Contig157: 2019-3098	Contig146: 2019-3098	Contig149: 5985-7064	Contig270: 176-1255	Contig55: 3361-4440	Contig10: 364-1443	Contig70: 3335-4414	Contig314: 1857-2936	Contig252: 1700-2779	Contig334: 1805-2884	Contig334: 1805-2884	Contig321: 2366-3445	Contig158: 3230-4309	Contig264: 3230-4309	Contig376: 332-1411
11	BMC domain-containing protein	Contig17: 74744-75610	Contig105: 5008-5808	Contig509: 2655-3455	Contig272: 3029-3829	Contig249: 11748-12548	Contig331: 11761-12561	Contig1: 876347-877213	Contig385: 1514-2314	Contig125: 5152-5952	Contig95: 10882-11682	Contig343: 1030-1830	Contig202: 28772-29572	Contig90: 6238-7038	Contig59: 9514-10314	Contig59: 9514-10314	Contig20: 2871-3671	Contig1: 754153-754953	Contig1: 4548517-4549317	Contig65: 2881-3681		Contig36: 12129-12929	Contig118: 12129-12929	Contig15: 12145-12945	Contig100: 12145-12945	Contig83: 17158-17958	Contig83: 16934-17734	Contig233: 3286-4086	Contig37: 26167-26967	Contig105: 322-1122	Contig44: 31176-32042	Contig23: 20010-20810	Contig100: 2804-3604	Contig220: 2862-3662	Contig157: 3312-4112	Contig146: 3312-4112	Contig149: 4971-5771	Contig355: 428-1228	Contig55: 4654-5454	Contig201: 685-1485	Contig70: 4628-5428	Contig314: 843-1643	Contig252: 686-1486	Contig334: 791-1591	Contig334: 791-1591	Contig321: 1352-2152	Contig158: 2216-3016	Contig264: 2216-3016	Contig376: 1625-2425
12	DUF3380 domain-containing protein																	Contig1: 755198-755305
13	hypothetical protein																	Contig1: 755474-755773
14	ISKra4 family transposase																	Contig1: 755921-756984
15	type II restriction endonuclease		Contig105: 6253-7089	Contig509: 4958-5794								Contig779: 86-922			Contig59: 8233-9069	Contig59: 8233-9069	Contig20: 1191-1736	Contig1: 757366-758202				Contig36: 13079-13915	Contig118: 13079-13915	Contig15: 13095-13931	Contig100: 13095-13931	Contig83: 18108-18944	Contig83: 17884-18720	Contig233: 4236-5072															Contig187: 4075-4911
16	restriction endonuclease subunit M	Contig17: 77987-78997	Contig105: 7127-8137	Contig509: 5832-6842											Contig59: 7185-8195	Contig59: 7185-8195		Contig1: 758240-759250	Contig1: 4552954-4553964		Contig4: 1745901-1746929	Contig36: 13953-14963	Contig118: 13953-14963	Contig15: 13969-14979	Contig100: 13969-14979	Contig83: 18982-19992	Contig83: 18758-19768	Contig233: 5110-6120										Contig195: 2413-3423					Contig187: 4950-5978				Contig158: 198-1208	Contig264: 198-1208	Contig376: 3433-4443
17	DUF2281 domain-containing protein		Contig105: 9561-9770		Contig272: 8443-8652	Contig249: 17173-17382	Contig331: 17186-17395			Contig443: 870-1079		Contig341: 1036-1245	Contig202: 31469-31678					Contig1: 759703-759912	Contig1: 4554417-4554626														Contig144: 893-1102	Contig9: 954-1163	Contig157: 6633-6842	Contig146: 6633-6842	Contig149: 2241-2450	Contig195: 1848-2057	Contig55: 8431-8652
18	IS701 family transposase		Contig105: 9755-10177		Contig273: 11-283			Contig1: 884291-884440						Contig90: 1930-2352				Contig1: 759897-760154	Contig1: 4555043-4555228
19	hypothetical protein																	Contig1: 762475-762624
20	hypothetical protein	Contig17: 79288-79554	Contig105: 8573-8875	Contig509: 7133-7399	Contig274: 523-825	Contig80: 1429-1731	Contig46: 1429-1731		Contig126: 1405-1707	Contig310: 1-264	Contig324: 1-264			Contig90: 1459-1761	Contig59: 6607-6909	Contig59: 6607-6909	Contig19: 13184-13486	Contig1: 762815-763117	Contig1: 4557598-4557900		Contig4: 880943-881245														Contig157: 5645-5947	Contig146: 5645-5947	Contig149: 3136-3438				Contig70: 9081-9383	Contig538: 2664-2966	Contig617: 1058-1360
21	type II toxin-antitoxin system PemK/MazF family toxin		Contig105: 8865-9230		Contig274: 806-1180				Contig126: 1688-2062	Contig125: 1-210	Contig446: 3388-3597	Contig341: 1577-1942		Contig90: 1104-1469			Contig19: 12871-13203	Contig1: 763098-763472	Contig1: 4557881-4558255		Contig4: 880627-880953												Contig144: 197-562	Contig9: 249-623	Contig157: 5937-6302	Contig146: 5937-6302	Contig149: 2781-3146					Contig538: 2956-3321	Contig617: 703-1068						Contig376: 4759-4983
22	hypothetical protein					Contig84: 2999-3274	Contig169: 2999-3274			Contig53: 21275-21550	Contig295: 557-832	Contig55: 4142-4417	Contig104: 2031-2306					Contig1: 763835-764110				Contig120: 15657-15932	Contig27: 15667-15942	Contig107: 23419-23694	Contig25: 38167-38442	Contig91: 8939-9214	Contig155: 802-1077	Contig258: 7766-8041					Contig30: 48205-48480	Contig231: 1399-1674	Contig160: 2206-2481	Contig148: 2206-2481	Contig151: 2206-2481	Contig179: 5032-5307	Contig149: 50711-50986		Contig84: 1451-1726	Contig205: 1004-1279	Contig597: 830-1105	Contig192: 7305-7580	Contig193: 7314-7589	Contig189: 2100-2375	Contig221: 1977-2252	Contig275: 665-940	Contig88: 665-940
23	PIN domain-containing protein					Contig84: 2697-3002	Contig169: 2697-3002			Contig53: 20865-21278	Contig295: 829-1242	Contig55: 3732-4145	Contig104: 1621-2034					Contig1: 764107-764520				Contig120: 15929-16342	Contig27: 15939-16352	Contig107: 23009-23422	Contig25: 38439-38852	Contig91: 9211-9624	Contig155: 392-805	Contig258: 7356-7769					Contig30: 48477-48890	Contig231: 989-1402	Contig160: 1796-2209	Contig148: 1796-2209	Contig151: 1796-2209	Contig179: 5304-5717	Contig149: 50983-51396		Contig84: 1723-2136	Contig205: 1276-1689	Contig597: 1102-1515	Contig192: 6895-7308	Contig193: 6904-7317	Contig189: 2372-2785	Contig221: 2249-2662	Contig275: 937-1350	Contig88: 937-1350
24	gfo/Idh/MocA family oxidoreductase	Contig11: 12712-13719	Contig67: 8428-9435	Contig250: 12689-13696	Contig274: 1545-2552	Contig11: 13109-14116	Contig74: 13109-14116	Contig1: 891299-892306	Contig241: 168-1175	Contig53: 19504-20511	Contig295: 1596-2603	Contig55: 2371-3378	Contig194: 29674-30681	Contig197: 1746-2753	Contig59: 2438-3445	Contig59: 2438-3445	Contig19: 9123-10130	Contig1: 764874-765881	Contig1: 4571160-4572167			Contig119: 18446-19453	Contig37: 7849-8856	Contig205: 35462-36469	Contig132: 35462-36469	Contig115: 3771-4778	Contig120: 3771-4778	Contig283: 1183-2190	Contig22: 23257-24264	Contig155: 8722-9729	Contig70: 138384-139391	Contig32: 2187-3194	Contig6: 115658-116665	Contig49: 4993-6000	Contig71: 5357-6364	Contig69: 5357-6364	Contig70: 5357-6364	Contig54: 12913-13920	Contig62: 32111-33118	Contig52: 3371-4378	Contig45: 48319-49326	Contig75: 11954-12961		Contig149: 7564-8571		Contig78: 11656-12663	Contig90: 6356-7363	Contig40: 11969-12976	Contig403: 3070-4077
25	hydantoinase/oxoprolinase family protein	Contig11: 10588-12627	Contig67: 6304-8343	Contig250: 10565-12604	Contig274: 2637-4676	Contig11: 10985-13024	Contig74: 10985-13024		Contig241: 1260-3299	Contig53: 17380-19419	Contig295: 2688-4727	Contig55: 247-2286	Contig194: 27550-29589	Contig197: 2838-4877	Contig59: 314-2353	Contig59: 314-2353	Contig19: 6999-9038	Contig1: 765966-768005	Contig1: 4572252-4574291			Contig119: 16322-18361	Contig37: 8941-10980	Contig205: 33338-35377	Contig132: 33338-35377	Contig115: 1647-3686	Contig120: 1647-3686	Contig283: 2275-4314	Contig22: 24349-26388	Contig155: 6598-8637	Contig70: 139476-141515	Contig32: 63-2102	Contig6: 113534-115573	Contig49: 6085-8124	Contig71: 6449-8488	Contig69: 6449-8488	Contig70: 6449-8488	Contig54: 10789-12828	Contig62: 29987-32026	Contig52: 1235-3286	Contig45: 46195-48234	Contig75: 9830-11869	Contig85: 9068-11107	Contig149: 5440-7479	Contig96: 9525-11564	Contig78: 9532-11571	Contig90: 4232-6271	Contig40: 9845-11884	Contig403: 946-2985
26	DUF98 domain-containing protein	Contig11: 9935-10555	Contig67: 5651-6271	Contig250: 9912-10532	Contig274: 4709-5329	Contig11: 10146-10766	Contig74: 10146-10766	Contig1: 894647-895267	Contig241: 3518-4138	Contig53: 16390-17010	Contig227: 5977-6597	Contig54: 5940-6560	Contig194: 26897-27517	Contig171: 9690-10310	Contig132: 15244-15864	Contig124: 15260-15880	Contig19: 6160-6780	Contig1: 768462-769082	Contig1: 4574510-4575130			Contig119: 15515-16135	Contig37: 11167-11787	Contig205: 32685-33305	Contig132: 32685-33305	Contig115: 994-1614	Contig120: 994-1614	Contig283: 4506-5126	Contig22: 26607-27227	Contig155: 5759-6379	Contig70: 141734-142354	Contig291: 4768-5388	Contig6: 112582-113202	Contig49: 8456-9076	Contig71: 8688-9308	Contig69: 8697-9317	Contig70: 8649-9269	Contig54: 9922-10542	Contig62: 29334-29954	Contig52: 623-1243	Contig45: 45542-46162	Contig75: 9177-9797	Contig85: 8415-9035	Contig149: 4787-5407	Contig96: 8872-9492	Contig78: 8879-9499	Contig90: 3579-4199	Contig40: 9192-9812	Contig403: 293-913
27	hypothetical protein	Contig11: 9490-9786	Contig67: 5206-5502	Contig250: 9467-9763	Contig274: 5478-5774	Contig11: 9701-9997	Contig74: 9701-9997	Contig1: 895416-895712	Contig241: 4287-4583	Contig53: 15944-16240	Contig227: 5531-5827	Contig54: 5494-5790	Contig194: 26451-26747	Contig171: 9244-9540	Contig132: 14798-15094	Contig124: 14814-15110	Contig19: 5714-6010	Contig1: 769231-769527	Contig1: 4575280-4575576			Contig119: 14888-15184	Contig37: 12118-12414	Contig205: 32058-32354	Contig132: 32058-32354	Contig115: 367-663	Contig120: 367-663	Contig283: 5275-5571	Contig22: 27376-27672	Contig155: 5314-5610	Contig70: 142503-142799	Contig291: 4323-4619	Contig6: 112137-112433	Contig49: 9225-9521	Contig71: 9458-9754	Contig69: 9467-9763	Contig70: 9419-9715	Contig54: 9476-9772	Contig40: 274-570	Contig36: 16899-17195	Contig45: 45097-45393	Contig75: 8446-8742	Contig85: 7970-8266	Contig149: 4342-4638	Contig96: 8427-8723	Contig78: 8434-8730	Contig90: 3134-3430	Contig40: 8747-9043	Contig454: 3130-3426
28	glutathione S-transferase family protein	Contig11: 8830-9489		Contig250: 8807-9466	Contig274: 5775-6434	Contig11: 9041-9700	Contig74: 9041-9700	Contig1: 895713-896372	Contig241: 4584-5243	Contig53: 15284-15943	Contig227: 4871-5530	Contig54: 4834-5493	Contig194: 25791-26450	Contig171: 8584-9243	Contig132: 14138-14797	Contig124: 14154-14813	Contig19: 5018-5713	Contig1: 769528-770187	Contig1: 4575577-4576236			Contig119: 14228-14887	Contig37: 12415-13074	Contig205: 31398-32057	Contig132: 31398-32057			Contig283: 5572-6231	Contig22: 27673-28332	Contig155: 4654-5313	Contig70: 142800-143459	Contig291: 3663-4322	Contig6: 111477-112136	Contig49: 9522-10181	Contig71: 9755-10414	Contig69: 9764-10423	Contig70: 9716-10375	Contig54: 8816-9475	Contig40: 571-1230	Contig36: 17196-17855	Contig45: 44437-45096	Contig75: 7786-8445	Contig85: 7310-7969	Contig149: 3682-4341	Contig96: 7767-8426	Contig78: 7774-8433	Contig90: 2474-3133	Contig40: 8087-8746	Contig454: 2470-3129
29	signal peptidase I	Contig11: 7510-8607	Contig67: 3290-4387	Contig250: 7572-8669	Contig274: 6685-7782	Contig11: 7693-8790	Contig74: 7693-8790	Contig1: 896609-897706	Contig241: 5480-6577	Contig53: 14068-15165	Contig227: 3655-4752	Contig54: 3597-4694	Contig194: 24582-25679	Contig171: 7375-8472	Contig132: 12922-14019	Contig124: 12938-14035	Contig19: 3845-4942	Contig1: 770311-771408	Contig1: 4576348-4577445			Contig119: 12894-13991	Contig37: 13311-14408	Contig205: 30064-31161	Contig132: 30064-31161	Contig27: 30047-31144	Contig27: 30071-31168	Contig283: 6461-7558	Contig22: 28513-29610	Contig155: 3369-4466	Contig70: 143641-144738	Contig291: 2385-3482	Contig6: 109981-111078	Contig49: 10551-11648	Contig71: 10659-11756	Contig69: 10690-11787	Contig70: 10623-11720	Contig54: 7419-8516		Contig36: 15394-16491	Contig45: 43001-44098	Contig75: 6523-7620	Contig85: 6047-7144	Contig149: 2419-3516	Contig96: 6504-7601	Contig78: 6518-7615	Contig90: 1239-2336	Contig40: 6765-7862	Contig454: 1228-2325
30	hypothetical protein	Contig11: 6783-7358	Contig67: 2563-3138	Contig250: 6845-7420	Contig274: 7934-8509	Contig11: 6966-7541	Contig74: 6966-7541	Contig1: 897858-898433	Contig241: 6729-7304	Contig53: 13304-13879	Contig227: 2891-3466	Contig54: 2833-3408	Contig194: 23855-24430	Contig171: 6611-7078	Contig132: 12158-12733	Contig124: 12174-12749	Contig19: 3081-3656	Contig1: 771597-772172	Contig1: 4577634-4578209			Contig119: 12167-12742	Contig37: 14560-15135	Contig205: 29337-29912	Contig132: 29337-29912	Contig27: 29321-29896	Contig27: 29345-29920	Contig74: 264-839	Contig22: 29762-30337	Contig155: 2642-3217	Contig70: 144890-145465	Contig291: 1658-2233	Contig6: 109253-109828	Contig49: 11801-12376	Contig71: 11909-12484	Contig69: 11940-12515	Contig70: 11873-12448	Contig54: 6691-7266	Contig64: 26388-26966	Contig36: 14667-15242	Contig45: 42276-42851	Contig75: 5798-6373	Contig85: 5322-5897	Contig149: 1694-2269	Contig96: 5779-6354	Contig78: 5793-6368	Contig90: 502-1089	Contig40: 6040-6615	Contig454: 503-1078
31	DUF1818 family protein	Contig11: 6408-6776	Contig67: 2188-2556	Contig250: 6470-6838	Contig274: 8516-8884	Contig11: 6591-6959	Contig74: 6591-6959	Contig1: 898440-898808	Contig241: 7311-7679	Contig53: 12929-13297	Contig227: 2516-2884	Contig54: 2458-2826	Contig194: 23480-23848	Contig171: 6236-6604	Contig132: 11783-12151	Contig124: 11799-12167	Contig19: 2706-3074	Contig1: 772179-772547	Contig1: 4578216-4578584			Contig119: 11792-12160	Contig37: 15142-15510	Contig205: 28962-29330	Contig132: 28962-29330	Contig27: 28946-29314	Contig27: 28970-29338	Contig74: 846-1214	Contig22: 30344-30712	Contig155: 2267-2635	Contig70: 145472-145840	Contig291: 1283-1651	Contig6: 108878-109246	Contig49: 12383-12751	Contig71: 12491-12859	Contig69: 12522-12890	Contig70: 12455-12823	Contig54: 6316-6684	Contig64: 26013-26381	Contig36: 14292-14660	Contig45: 41901-42269	Contig75: 5423-5791	Contig85: 4947-5315	Contig149: 1319-1687	Contig96: 5404-5772	Contig78: 5418-5786	Contig90: 127-495	Contig40: 5665-6033	Contig454: 128-496
32	alpha/beta fold hydrolase	Contig11: 5272-6342	Contig67: 1052-2122	Contig250: 5334-6404	Contig274: 8950-10020	Contig11: 5455-6525	Contig74: 5455-6525	Contig1: 898928-899944	Contig241: 7745-8815	Contig53: 11793-12863	Contig227: 1380-2450	Contig54: 1322-2392	Contig194: 22344-23414	Contig171: 5100-6095	Contig132: 10647-11717	Contig124: 10663-11733	Contig19: 1570-2640	Contig1: 772613-773683	Contig1: 4578650-4579720			Contig119: 10656-11726	Contig37: 15576-16646	Contig205: 27826-28896	Contig132: 27826-28896	Contig27: 27810-28880	Contig27: 27834-28904	Contig74: 1280-2350	Contig22: 30778-31848	Contig155: 1131-2201	Contig70: 145906-146976	Contig291: 147-1217	Contig6: 107742-108812	Contig49: 12817-13887	Contig71: 12925-13995	Contig69: 12956-14026	Contig70: 12889-13959	Contig54: 5180-6250	Contig64: 24877-25947	Contig36: 13156-14226	Contig45: 40765-41835	Contig75: 4287-5357	Contig85: 3811-4881	Contig149: 183-1253	Contig96: 4268-5338	Contig78: 4282-5352	Contig279: 162-1232	Contig40: 4529-5599
33	carbohydrate kinase	Contig11: 4293-5261	Contig67: 46-1041	Contig250: 4196-5191	Contig274: 10031-11026	Contig11: 4449-5444	Contig74: 4449-5444	Contig1: 899955-900923	Contig241: 8826-9821	Contig53: 10478-11473	Contig227: 65-1060	Contig54: 7-1002	Contig194: 21263-22270	Contig171: 4046-5026	Contig132: 9332-10327	Contig124: 9348-10343	Contig19: 489-1496	Contig1: 774003-774998	Contig1: 4580054-4581049			Contig119: 9539-10534	Contig37: 16768-17763	Contig205: 26709-27704	Contig132: 26709-27704			Contig74: 2472-3467	Contig2: 232659-233654		Contig46: 25709-26677		Contig6: 106736-107731	Contig49: 13898-14893	Contig71: 14006-15001	Contig69: 14037-15032	Contig70: 13970-14965	Contig54: 4174-5169	Contig64: 23871-24866	Contig36: 12025-13053	Contig45: 39627-40655		Contig85: 2673-3722				Contig279: 1345-2340	Contig40: 3405-4454	Contig395: 3412-4431
34	N-acetyltransferas	Contig11: 3314-3784	Contig287: 412-882	Contig250: 3296-3766	Contig275: 193-663	Contig11: 3634-4104	Contig74: 3634-4104		Contig241: 10118-10588	Contig317: 281-751	Contig329: 286-756	Contig53: 8178-8648	Contig194: 20495-20965	Contig171: 3260-3730	Contig132: 8574-9044	Contig124: 8590-9060	Contig18: 3545-4015	Contig1: 775321-775791	Contig1: 4581384-4581854	Contig10: 109547-110017		Contig119: 2941-3411	Contig37: 23891-24361	Contig205: 20117-20587	Contig132: 20117-20587	Contig27: 20102-20572	Contig27: 20126-20596	Contig74: 9605-10075	Contig2: 240324-240794	Contig156: 19162-19632		Contig236: 871-1341	Contig6: 94874-95344	Contig116: 2319-2789	Contig71: 15430-15900	Contig69: 15461-15931	Contig70: 15394-15864	Contig54: 3275-3745	Contig64: 23114-23584	Contig36: 5417-5887	Contig45: 33019-33489	Contig75: 2343-2813	Contig85: 1579-2049	Contig356: 2324-2794	Contig96: 2324-2794	Contig78: 2324-2794	Contig279: 2933-3403	Contig40: 2342-2812	Contig395: 2342-2812
35	sensor histidine kinase	Contig11: 2521-3378	Contig287: 818-1675	Contig250: 2503-3360	Contig275: 599-1456	Contig11: 2841-3698	Contig74: 2841-3698	Contig1: 901653-902462	Contig241: 10524-11381	Contig317: 687-1544	Contig329: 692-1549	Contig53: 7385-8242	Contig194: 19702-20559	Contig171: 2515-3324	Contig132: 7781-8638	Contig124: 7797-8654	Contig18: 2800-3609	Contig1: 775727-776584	Contig1: 4581790-4582647	Contig10: 108754-109611		Contig119: 2148-3005	Contig37: 24297-25154	Contig205: 19324-20181	Contig132: 19324-20181	Contig27: 19309-20166	Contig27: 19333-20190	Contig74: 10011-10868	Contig2: 240730-241587	Contig156: 18369-19226	Contig46: 17797-18606	Contig236: 78-935	Contig6: 94081-94938	Contig116: 2725-3582	Contig71: 15836-16693	Contig69: 15867-16724	Contig70: 15800-16657	Contig54: 2482-3339	Contig64: 22321-23178	Contig36: 4624-5481	Contig45: 32226-33083	Contig75: 1550-2407	Contig85: 786-1643	Contig356: 1531-2388	Contig96: 1531-2388	Contig78: 1531-2388	Contig279: 3339-4196	Contig40: 1549-2406	Contig395: 1549-2406
36	Sua5/YciO/YrdC/YwlC family protein	Contig11: 1979-2566	Contig287: 1630-2217	Contig250: 1961-2548	Contig275: 1411-1998	Contig11: 2299-2886	Contig74: 2299-2886	Contig1: 902465-903052	Contig241: 11336-11923	Contig317: 1499-2086	Contig329: 1504-2091	Contig53: 6843-7430	Contig194: 19160-19747	Contig171: 1925-2512	Contig132: 7239-7826	Contig124: 7255-7842	Contig18: 2210-2797	Contig1: 776539-777126	Contig1: 4582602-4583189	Contig10: 108212-108799		Contig119: 1606-2193	Contig37: 25109-25696	Contig205: 18782-19369	Contig132: 18782-19369	Contig27: 18767-19354	Contig27: 18791-19378	Contig74: 10823-11410	Contig2: 241542-242129	Contig156: 17827-18414	Contig46: 17207-17794		Contig6: 93539-94126	Contig116: 3537-4124	Contig71: 16648-17235	Contig69: 16679-17266	Contig70: 16612-17199	Contig54: 1940-2527	Contig64: 21779-22366	Contig36: 4082-4669	Contig45: 31684-32271	Contig75: 1008-1595	Contig85: 244-831	Contig356: 989-1576	Contig96: 989-1576	Contig78: 989-1576	Contig279: 4151-4738	Contig40: 1007-1594	Contig395: 1007-1594
37	hypothetical protein																	Contig1: 777342-777785	Contig1: 4583405-4583914
38	IS5 family transposase																	Contig1: 778709-779566	Contig1: 4584772-4585629
39	hypothetical protein																	Contig1: 780033-780194	Contig1: 4586096-4586257
40	ISKra4 family transposase																	Contig1: 780201-781252	Contig1: 4586264-4587315
41	hypothetical protein																	Contig1: 782142-782801	Contig1: 4588205-4588864
Region 12
1	transporter	Contig77: 8947-9639	Contig314: 363-1055	Contig119: 258-950	Contig773: 2207-2896				Contig282: 9550-10242	Contig25: 534-1226	Contig27: 21619-22311	Contig700: 621-1313		Contig461: 1632-2324			Contig36: 1561-2253	Contig1: 797694-798386	Contig1: 4602577-4603269	Contig96: 145-837	Contig3: 1225896-1226612	Contig152: 45597-46286	Contig89: 3333-4022	Contig52: 818-1507	Contig23: 818-1507	Contig68: 3328-4017	Contig180: 5235-5924			Contig109: 42379-43095	Contig66: 37283-37999		Contig5: 164828-165541	Contig229: 4830-5543	Contig10: 35423-36115	Contig5: 49925-50617	Contig6: 49927-50619		Contig260: 4239-4931	Contig97: 8770-9462		Contig378: 1565-2257		Contig125: 4424-5116	Contig123: 582-1274	Contig378: 582-1274	Contig618: 519-1211	Contig614: 627-1319	Contig714: 566-1258
2	calcium/proton exchanger	Contig77: 9776-10867	Contig314: 1192-2283	Contig119: 1090-2181	Contig773: 3033-4124				Contig282: 8292-9383	Contig25: 1393-2484	Contig27: 20361-21452				Contig174: 1822-2913	Contig167: 1846-2937	Contig36: 309-1424	Contig1: 798528-799619	Contig1: 4603411-4604502			Contig152: 46426-47565	Contig89: 2054-3193	Contig52: 1647-2786	Contig23: 1647-2786	Contig68: 2049-3188	Contig180: 6064-7203		Contig9: 109552-110643	Contig109: 41121-42212	Contig66: 38166-39257	Contig366: 599-1690	Contig5: 163600-164691	Contig229: 5680-6771	Contig10: 36259-37350	Contig5: 50761-51852	Contig6: 50763-51854		Contig260: 3006-4097	Contig97: 7475-8566				Contig125: 5284-6375	Contig123: 1442-2533	Contig378: 1442-2533	Contig513: 219-1334	Contig523: 221-1336
3	phosphate ABC transporter ATP-binding protein	Contig77: 10940-11737	Contig314: 2357-3154	Contig119: 2255-3052	Contig605: 82-879				Contig282: 7422-8219	Contig25: 2558-3379	Contig27: 19466-20287	Contig702: 513-1310	Contig73: 1066-1863	Contig170: 1562-2359	Contig174: 2990-3787	Contig167: 3014-3811		Contig1: 799693-800490	Contig1: 4604574-4605371		Contig3: 1229740-1230537	Contig152: 47638-48459	Contig89: 1160-1981	Contig52: 2859-3680	Contig23: 2859-3680	Contig68: 1155-1976	Contig180: 7276-8097		Contig9: 108678-109475	Contig109: 40251-41048	Contig66: 39330-40127	Contig366: 1767-2588	Contig5: 162730-163527		Contig10: 37424-38221	Contig5: 51926-52723	Contig6: 51928-52725		Contig260: 2136-2933	Contig97: 6604-7401		Contig378: 226-1023	Contig474: 226-1023	Contig125: 6449-7246	Contig123: 2607-3404	Contig378: 2607-3404	Contig513: 1408-2205	Contig523: 1410-2207	Contig451: 836-1633
4	phosphate ABC transporter permease PstA	Contig77: 12077-12967	Contig314: 3444-4334	Contig119: 3174-4064	Contig774: 45-935				Contig282: 6392-7282	Contig25: 3519-4409	Contig27: 18436-19326	Contig702: 1450-2340	Contig73: 2003-2893	Contig170: 2499-3389	Contig174: 3909-4799	Contig167: 3933-4823	Contig34: 5325-6215	Contig1: 800630-801520	Contig1: 4605493-4606383		Contig3: 1230595-1231491	Contig152: 48581-49471	Contig89: 148-1038	Contig52: 3802-4692	Contig23: 3802-4692	Contig68: 143-1033	Contig180: 8219-9109		Contig9: 107029-107925	Contig109: 39221-40111	Contig66: 40267-41157	Contig366: 3341-4177	Contig5: 161470-162360		Contig10: 38591-39481	Contig5: 53093-53983	Contig6: 53095-53985		Contig260: 1124-2014	Contig97: 5592-6482		Contig218: 159-1049	Contig317: 6228-7118	Contig125: 7352-8242	Contig123: 3510-4400	Contig378: 3723-4613	Contig513: 2470-3360	Contig523: 2513-3403	Contig451: 1739-2629
5	phosphate ABC transporter permease subunit PstC	Contig77: 12973-13914	Contig314: 4340-5281	Contig119: 4070-5011	Contig774: 941-1882			Contig1: 93437-94381	Contig282: 5441-6385	Contig25: 4416-5360	Contig27: 17485-18429	Contig702: 2347-3291	Contig73: 2900-3844	Contig170: 3396-4340	Contig174: 4806-5750	Contig167: 4830-5774	Contig34: 4374-5318	Contig1: 801527-802471	Contig1: 4606390-4607334		Contig3: 1231498-1232442								Contig9: 106078-107022	Contig109: 38270-39214	Contig66: 41164-42108	Contig76: 11718-12662	Contig5: 160523-161464		Contig10: 39487-40428	Contig5: 53989-54930	Contig6: 53991-54932		Contig260: 177-1118	Contig97: 4645-5586		Contig218: 1055-1996	Contig317: 5281-6222	Contig125: 8248-9189	Contig123: 4406-5347		Contig513: 3366-4307	Contig523: 3409-4350	Contig451: 2635-3576
6	PstS family phosphate ABC transporter substrate-binding protein							Contig1: 95845-96582	Contig282: 4422-5420	Contig25: 5381-6379	Contig27: 16466-17464	Contig702: 3312-4310	Contig73: 3865-4863	Contig170: 4361-5320	Contig174: 5771-6769	Contig167: 5795-6793	Contig34: 3355-4353	Contig1: 802492-803490			Contig3: 1232463-1233461								Contig9: 105059-106057	Contig109: 37251-38249	Contig66: 42129-43088	Contig76: 10699-11697
7	IS5 family transposase							Contig1: 94879-95772										Contig1: 803601-804458
8	sulfate ABC transporter substrate-binding protein	Contig77: 15322-16449	Contig3: 56227-57330	Contig120: 1053-2180	Contig775: 1162-2289	Contig233: 30808-31905	Contig264: 897-1994	Contig1: 96642-97739	Contig282: 3328-4401	Contig25: 6400-7473	Contig27: 15372-16445	Contig702: 4331-5404	Contig73: 4884-5957	Contig170: 5380-6369	Contig174: 6790-7863	Contig167: 6814-7887	Contig34: 2261-3334	Contig1: 804732-805805	Contig1: 4610454-4611527		Contig3: 1233482-1234555								Contig9: 103837-104934	Contig109: 36053-37126	Contig66: 43252-44325	Contig76: 9501-10574	Contig5: 157833-158960		Contig223: 2634-3761	Contig5: 56200-57327	Contig218: 2635-3762		Contig134: 13010-14083	Contig97: 2511-3590		Contig218: 3051-4130	Contig317: 2864-3922	Contig125: 10244-11323	Contig123: 6402-7481	Contig283: 1451-2530			Contig382: 2357-3436
9	transporter	Contig77: 16568-17242	Contig3: 55434-56108	Contig120: 2299-2973	Contig775: 2408-3082	Contig233: 30025-30699	Contig264: 2103-2777	Contig1: 97848-98522	Contig282: 2545-3219	Contig25: 7584-8258	Contig27: 14587-15261	Contig702: 5515-6189	Contig73: 6068-6742	Contig170: 6564-7238	Contig174: 7972-8646	Contig167: 7996-8670	Contig34: 1478-2152	Contig1: 805913-806587	Contig1: 4611638-4612312		Contig3: 1234663-1235337	Contig140: 19635-20309	Contig5: 19636-20310	Contig13: 19755-20429	Contig7: 59256-59930	Contig117: 1877-2551	Contig122: 1877-2551	Contig261: 54953-55627	Contig9: 103056-103730	Contig109: 35269-35943	Contig66: 44432-45106	Contig76: 8717-9391	Contig5: 157040-157714		Contig223: 1841-2515	Contig5: 57446-58120	Contig218: 1842-2516	Contig138: 2804-3478	Contig134: 12228-12902	Contig97: 1769-2443	Contig7: 1761-2435	Contig218: 4249-4923	Contig317: 1961-2635	Contig125: 11442-12116	Contig123: 7600-8274	Contig283: 2649-3323	Contig495: 1567-2241	Contig497: 1601-2275	Contig382: 1564-2238
10	sulfonate ABC transporter substrate-binding protein	Contig77: 17459-18721	Contig3: 53835-55097	Contig121: 230-1468	Contig775: 3419-4681	Contig233: 28426-29688	Contig264: 3114-4376	Contig1: 98934-100121	Contig282: 946-2208	Contig25: 8499-9761	Contig27: 13084-14346	Contig702: 6406-7644	Contig73: 6959-8221	Contig170: 7455-8717	Contig174: 8863-10101	Contig167: 8887-10125		Contig1: 806943-808181	Contig1: 4612668-4613906		Contig3: 1235554-1236792	Contig140: 20526-21764	Contig5: 20527-21765	Contig13: 20646-21884	Contig7: 60147-61385	Contig117: 422-1660	Contig122: 422-1660	Contig261: 55844-57082	Contig9: 101577-102815	Contig109: 33790-35028	Contig66: 45347-46585	Contig76: 7238-8476	Contig5: 155561-156823		Contig223: 386-1624	Contig5: 58337-59575	Contig218: 387-1625	Contig138: 1349-2587	Contig134: 10773-12011	Contig97: 314-1552	Contig7: 2652-3890	Contig218: 5140-6378	Contig317: 506-1744	Contig125: 12333-13571	Contig123: 8491-9729	Contig283: 3540-4778	Contig495: 112-1350	Contig497: 146-1384	Contig382: 109-1347
11	transposase	Contig59: 28343-29566				Contig243: 13926-15050			Contig39: 14451-15674	Contig479: 1-948		Contig402: 254-1312	Contig106: 50495-51081					Contig1: 808405-809469	Contig1: 4613971-4615188	Contig4: 219139-220130		Contig189: 6569-7233	Contig107: 6569-7628	Contig43: 1-722		Contig12: 85906-86565	Contig10: 85939-86598	Contig206: 23415-23846					Contig11: 18954-20018					Contig392: 959-1751	Contig196: 11463-12686								Contig391: 1-439
12	IS607 family transposase	Contig7: 91827-92396	Contig1: 15192-15761	Contig190: 3566-4135	Contig537: 458-937	Contig202: 16232-16801	Contig248: 88262-88831	Contig1: 4907936-4908505	Contig253: 71944-72513				Contig106: 49923-50492					Contig1: 809472-810041	Contig1: 4615191-4615760		Contig4: 1021058-1021627							Contig251: 11371-11943														Contig196: 7371-7880	Contig151: 1563-2132	Contig38: 39406-39975	Contig38: 39346-39915	Contig144: 7153-7722	Contig222: 9711-10245	Contig230: 9705-10014	Contig241: 9721-10030
13	RNA polymerase sigma factor SigC	Contig77: 19167-20264	Contig3: 52145-53389	Contig122: 60-1367	Contig776: 2409-3740	Contig233: 13655-14899	Contig264: 17888-19132	Contig1: 113111-114418	Contig35: 21395-22639	Contig11: 61699-62943	Contig75: 169-1413		Contig73: 8669-9913	Contig170: 8881-10125	Contig25: 559-1827	Contig25: 559-1827	Contig33: 1283-2527	Contig1: 810553-811683	Contig1: 4616265-4617395		Contig3: 1237233-1238477	Contig109: 13207-14451	Contig187: 232-1476	Contig152: 13207-14451	Contig14: 13957-15201	Contig97: 12794-14038	Contig100: 167-1411	Contig175: 6626-7870	Contig9: 100147-101391	Contig109: 32360-33604	Contig66: 46771-48015	Contig76: 5808-7052							Contig134: 9074-10318	Contig45: 346-1614	Contig166: 2146-3390						Contig586: 165-1409	Contig386: 340-1584	Contig435: 2376-3620
14	hypothetical protein		Contig3: 50535-51596	Contig123: 246-1307	Contig776: 4211-5272	Contig233: 12433-13494	Contig264: 19293-20354	Contig1: 114516-115577	Contig35: 20173-21234	Contig11: 59803-60864	Contig75: 2284-3345	Contig689: 238-1299	Contig73: 10075-11136	Contig456: 1682-2743	Contig25: 2023-3084	Contig25: 2023-3084	Contig33: 26-1087	Contig1: 811993-813054	Contig1: 4617705-4618766		Contig3: 1239001-1240062	Contig109: 11913-12974	Contig187: 1709-2770	Contig152: 11913-12974	Contig14: 12663-13724	Contig97: 11500-12561	Contig100: 1644-2705	Contig175: 8103-9164	Contig9: 98853-99914	Contig109: 31066-32127	Contig66: 48248-49393	Contig76: 4514-5575	Contig5: 144270-145358	Contig170: 32255-33316	Contig12: 52428-53489	Contig12: 52393-53454	Contig16: 7197-8258	Contig76: 13891-14952	Contig63: 4361-5422	Contig45: 1847-2908	Contig166: 3623-4684	Contig181: 1154-2248	Contig330: 2636-3697	Contig426: 825-1919	Contig426: 1154-2248	Contig415: 827-1921	Contig144: 1154-2248	Contig386: 1745-2806	Contig435: 1154-2215
15	LysR family transcriptional regulator		Contig3: 49520-50491	Contig123: 1561-2526	Contig776: 5553-6500	Contig233: 11418-12365	Contig264: 20422-21369	Contig1: 115645-116592	Contig35: 19158-20105	Contig11: 58569-59516	Contig75: 3632-4579	Contig691: 78-1025	Contig73: 11180-12151	Contig456: 448-1419	Contig25: 3275-4246	Contig25: 3301-4272	Contig32: 23895-24866	Contig1: 813318-814289	Contig1: 4619030-4620001		Contig3: 1240319-1241290	Contig109: 10874-11869	Contig187: 2814-3809	Contig152: 10874-11869	Contig14: 11624-12619	Contig97: 10485-11456	Contig100: 2749-3720	Contig175: 9208-10179	Contig9: 97814-98785	Contig109: 30027-30998	Contig66: 49377-50348	Contig76: 3475-4446	Contig5: 143231-144226	Contig170: 31216-32211	Contig12: 51389-52384	Contig12: 51354-52349	Contig16: 8302-9297	Contig76: 12657-13628	Contig63: 3346-4317	Contig45: 2952-3923	Contig166: 4728-5699	Contig181: 139-1110	Contig330: 3741-4712	Contig426: 1963-2934	Contig426: 139-1110	Contig415: 1965-2936	Contig144: 139-1110	Contig386: 2850-3821	Contig435: 139-1110
16	hypothetical protein											Contig696: 1731-2420		Contig289: 2198-2887	Contig25: 6247-6936	Contig25: 6273-6962	Contig32: 21205-21894	Contig1: 816290-816979	Contig1: 4623305-4623994	Contig55: 23533-24222																			Contig234: 33082-33771
17	hypothetical protein											Contig696: 2449-3420		Contig289: 2916-4292	Contig25: 6965-7738	Contig25: 6991-7764	Contig32: 19800-21176	Contig1: 817008-817979	Contig1: 4624023-4624796	Contig55: 22731-23504																			Contig234: 32082-33053
18	phosphatase PAP2 family protein	Contig77: 5530-7653	Contig90: 11563-13662	Contig56: 415-2541	Contig131: 722-2875	Contig79: 36951-39041	Contig226: 36926-39016	Contig1: 5651623-5653587	Contig376: 1975-4053	Contig71: 33671-35746	Contig141: 5656-7731	Contig137: 1794-3899		Contig594: 1-1523	Contig23: 1016-3079	Contig23: 1016-3079	Contig520: 14473-16569	Contig1: 819485-821581	Contig1: 4626559-4628679	Contig76: 595-2691	Contig3: 1213380-1215356																				Contig147: 2362-4398	Contig378: 4347-6317	Contig470: 2334-4292	Contig125: 308-2236	Contig400: 1842-3770	Contig404: 113-2041	Contig191: 4843-6771	Contig433: 1010-2944	Contig493: 1034-2962
19	DUF393 domain-containing protein	Contig77: 4666-5163	Contig90: 10695-11192	Contig56: 2916-3413	Contig131: 3246-3743	Contig79: 36061-36558	Contig226: 36036-36533	Contig1: 5653980-5654477	Contig376: 4446-4943	Contig71: 32670-33167	Contig141: 4655-5152	Contig137: 4403-4900		Contig570: 77-574	Contig23: 3576-4073	Contig23: 3576-4073	Contig520: 13277-13774	Contig1: 821974-822471			Contig3: 1212315-1212812	Contig152: 45034-45516	Contig89: 4103-4585	Contig52: 255-737	Contig23: 255-737	Contig68: 4098-4580	Contig180: 4672-5154	Contig175: 21691-22173	Contig9: 112236-112718	Contig109: 43669-44151	Contig66: 36187-36669	Contig115: 9611-10093	Contig5: 165717-166199	Contig229: 4172-4654	Contig10: 34765-35247	Contig5: 49267-49749	Contig6: 49269-49751	Contig138: 5572-6054	Contig194: 12900-13397		Contig147: 4993-5490		Contig470: 1302-1799			Contig508: 1313-1810	Contig578: 1266-1763	Contig576: 1266-1763	Contig130: 11613-12110
20	DUF475 domain-containing protein	Contig77: 3824-4543	Contig90: 9853-10572	Contig56: 3544-4263	Contig131: 3897-4616	Contig79: 35188-35907	Contig226: 35163-35882	Contig1: 5654631-5655290	Contig376: 5097-5816	Contig71: 31728-32447	Contig141: 3713-4432	Contig137: 5123-5842	Contig99: 39849-40568	Contig363: 4039-4758	Contig23: 4137-4856	Contig23: 4137-4856	Contig520: 12335-13054	Contig1: 822594-823313	Contig1: 4631045-4631764	Contig63: 756-1475	Contig3: 1211442-1212161	Contig152: 44078-44797	Contig89: 4879-5598	Contig125: 55887-56606	Contig102: 55775-56494	Contig68: 4819-5538	Contig180: 3726-4445	Contig175: 22475-23194	Contig9: 113040-113759	Contig109: 44296-45015	Contig66: 35323-36042	Contig115: 8747-9466	Contig5: 166263-166982	Contig229: 3389-4108	Contig10: 33931-34650	Contig5: 48433-49152	Contig6: 48435-49154	Contig138: 6144-6863	Contig194: 12117-12836	Contig216: 3414-4133	Contig147: 5561-6280	Contig378: 7375-8094	Contig470: 547-1266	Contig553: 385-1104	Contig551: 385-1104	Contig508: 558-1277	Contig578: 511-1230	Contig576: 511-1230	Contig130: 10858-11577
21	photosystem I reaction center subunit XII	Contig77: 3543-3635	Contig90: 9572-9664			Contig79: 34906-34998	Contig226: 34881-34973		Contig376: 6006-6098	Contig71: 31446-31538	Contig141: 3431-3523		Contig99: 39567-39659	Contig363: 3757-3849	Contig23: 5046-5138	Contig23: 5046-5138		Contig1: 823503-823595	Contig1: 4631954-4632046	Contig63: 1665-1757	Contig3: 1211160-1211252	Contig152: 43796-43888	Contig89: 5788-5880	Contig125: 55605-55697	Contig102: 55493-55585	Contig68: 5728-5820	Contig180: 3444-3536	Contig175: 23384-23476	Contig9: 113949-114041	Contig109: 45205-45297		Contig115: 8465-8557	Contig5: 167172-167264	Contig229: 3107-3199	Contig10: 33651-33743	Contig5: 48153-48245	Contig6: 48155-48247	Contig138: 7053-7145	Contig194: 11836-11928	Contig216: 4323-4415	Contig147: 6468-6560	Contig378: 8284-8376	Contig470: 265-357	Contig553: 1294-1386	Contig551: 1294-1386	Contig508: 276-368	Contig578: 229-321	Contig576: 229-321	Contig130: 10576-10668
22	hypothetical protein	Contig77: 2973-3323	Contig90: 9006-9356	Contig56: 4845-5195	Contig132: 485-835	Contig79: 34246-34596	Contig226: 34221-34571	Contig1: 5655939-5656289	Contig376: 6408-6758	Contig71: 30933-31283	Contig141: 2918-3268	Contig137: 6287-6637	Contig99: 39054-39404	Contig363: 3244-3594	Contig23: 5301-5651	Contig23: 5301-5651	Contig520: 11549-11905	Contig1: 823758-824108	Contig1: 4632209-4632559	Contig63: 1920-2270	Contig3: 1210641-1210997	Contig152: 43277-43633	Contig89: 6043-6399	Contig125: 55086-55442	Contig102: 54974-55330	Contig68: 5983-6339	Contig180: 2925-3281	Contig175: 23639-23995	Contig9: 114203-114559	Contig109: 45459-45815	Contig66: 34523-34879	Contig115: 7947-8303	Contig5: 167427-167777	Contig229: 2594-2944	Contig10: 33138-33488	Contig5: 47640-47990	Contig6: 47642-47992	Contig138: 7294-7644	Contig194: 11323-11673	Contig216: 4563-4913	Contig147: 6709-7059	Contig188: 111-461	Contig186: 111-461	Contig169: 111-461	Contig173: 111-461	Contig174: 228-578	Contig464: 3025-3375	Contig115: 10083-10433	Contig130: 10063-10413
23	IS630-like element ISMae21 family transposase																	Contig1: 824160-825008
Region 13
1	hypothetical protein	Contig6: 136432-136647	Contig238: 2126-2341	Contig538: 394-609						Contig401: 1982-2197	Contig236: 1982-2197	Contig249: 1157-1372	Contig89: 10004-10219		Contig23: 34807-35022	Contig23: 34823-35038		Contig1: 855331-855546	Contig1: 4663966-4664181	Contig92: 548-763													Contig5: 76765-76980	Contig100: 3467-3682				Contig134: 2678-2893			Contig177: 25545-25760						Contig569: 1331-1546	Contig570: 1331-1546	Contig500: 1235-1450
2	type II toxin-antitoxin system RelE/ParE family toxin	Contig6: 136647-136907	Contig238: 1845-2126	Contig538: 609-869						Contig401: 1582-1842	Contig236: 1582-1842	Contig249: 897-1157	Contig89: 10219-10479		Contig23: 35022-35282	Contig23: 35038-35298		Contig1: 855546-855806	Contig1: 4664181-4664441	Contig92: 288-548													Contig5: 76980-77240	Contig100: 3207-3467				Contig134: 2893-3153			Contig177: 25285-25545						Contig569: 1546-1809	Contig570: 1546-1809	Contig500: 1450-1710
3	IS630 family transposase																	Contig1: 856742-857899
4	IS630 family transposase																	Contig1: 857969-858918
5	hypothetical protein	Contig6: 133206-133559						Contig1: 1123066-1123419				Contig250: 251-613	Contig89: 3345-3698					Contig1: 859006-859359	Contig1: 4669635-4669988	Contig14: 86910-87263	Contig4: 106359-106712	Contig166: 113814-114167	Contig165: 15833-16186	Contig33: 1338-1691	Contig47: 1338-1691				Contig5: 48586-48939	Contig50: 95428-95781	Contig67: 63742-64095	Contig48: 6872-7225	Contig5: 74451-74804	Contig100: 5585-5938				Contig134: 419-772	Contig30: 20193-20546	Contig184: 21-374	Contig19: 108468-108821
6	IS5 family transposase																	Contig1: 859757-860614	Contig1: 4671863-4672720
7	hypothetical protein																	Contig1: 860801-861037	Contig1: 4671430-4671666
8	hypothetical protein	Contig6: 134989-135228	Contig238: 3499-3738	Contig537: 6151-6390						Contig462: 821-1060	Contig456: 821-1060		Contig89: 4161-4400	Contig67: 10351-10590	Contig240: 8433-8672	Contig233: 8422-8661		Contig1: 861040-861279		Contig14: 87719-87958	Contig4: 104555-104794	Contig166: 114627-114866	Contig165: 16646-16885	Contig33: 639-878	Contig47: 639-878	Contig177: 6248-6487	Contig190: 6296-6535	Contig206: 607-846	Contig5: 49402-49641	Contig50: 96244-96483		Contig48: 6170-6409		Contig100: 4886-5125				Contig134: 1235-1474		Contig280: 18308-18547		Contig553: 1529-1768		Contig590: 745-984	Contig588: 322-561	Contig555: 745-984	Contig544: 1115-1354	Contig543: 2263-2502	Contig494: 1731-1970
9	addiction module antitoxin																	Contig1: 861399-861752	Contig1: 4673249-4673602
10	hypothetical protein												Contig89: 8475-8813					Contig1: 861745-862083	Contig1: 4673595-4673933
11	hypothetical protein	Contig82: 6283-6570	Contig133: 535-837	Contig481: 983-1285	Contig554: 510-797					Contig462: 1917-2219	Contig456: 1911-2213	Contig709: 915-1202						Contig1: 862172-862459	Contig1: 4674022-4674309																						Contig166: 6182-6469		Contig15: 471-773				Contig360: 4465-4767	Contig366: 7075-7377	Contig424: 6937-7239
12	BrnT family toxin	Contig82: 6551-6841	Contig133: 803-1093	Contig481: 727-1017	Contig554: 778-1068					Contig315: 40-330	Contig328: 40-330	Contig709: 1183-1473						Contig1: 862440-862730	Contig1: 4674290-4674559		Contig2: 46047-46337																				Contig166: 6450-6755		Contig15: 215-505				Contig360: 4230-4499	Contig366: 6873-7109	Contig424: 6681-6971
13	addiction module antitoxin	Contig6: 135468-135821	Contig238: 2953-3306	Contig537: 6634-6987						Contig462: 1144-1497	Contig456: 1138-1491	Contig709: 142-495	Contig89: 1074-1427	Contig67: 12335-12688	Contig240: 7960-8313	Contig233: 7949-8302		Contig1: 863113-863466	Contig1: 4674942-4675295	Contig81: 183-545						Contig177: 5161-5514	Contig190: 5209-5562		Contig5: 49761-50114	Contig50: 96603-96962	Contig67: 64917-65270	Contig48: 5697-6050							Contig226: 543-896			Contig515: 458-811		Contig384: 5135-5403	Contig47: 1-269	Contig58: 1-269	Contig544: 2088-2441	Contig543: 3236-3589	Contig494: 2704-3057
14	hypothetical protein	Contig6: 135814-136152	Contig238: 2622-2960	Contig537: 6980-7318	Contig554: 83-421					Contig462: 1490-1828	Contig456: 1484-1822	Contig709: 488-826	Contig89: 1420-1758	Contig67: 12034-12342	Contig240: 7629-7967	Contig233: 7618-7956		Contig1: 863459-863797	Contig1: 4675288-4675626	Contig81: 538-876						Contig177: 5507-5845	Contig190: 5555-5893		Contig5: 50107-50445	Contig50: 96955-97293	Contig67: 65263-65529	Contig48: 5366-5704	Contig5: 76147-76485	Contig100: 3962-4300				Contig134: 2060-2398	Contig226: 212-550		Contig166: 15306-15614	Contig515: 804-1142	Contig605: 1098-1436	Contig590: 4-342	Contig588: 964-1302	Contig555: 4-342	Contig544: 1757-2095	Contig543: 2905-3243	Contig494: 2373-2711
Region 14
1	IS630-like element ISMae22 family transposase																	Contig1: 884964-886007	Contig1: 4698626-4699669
2	Chromophore lyase CpcT/CpeT 2	Contig8: 104344-104946	Contig118: 7196-7798	Contig290: 7203-7805	Contig319: 7002-7604	Contig319: 7604-8206	Contig206: 7591-8193	Contig1: 386907-387509	Contig258: 3669-4271	Contig99: 7465-8067	Contig99: 7491-8093	Contig86: 2887-3489	Contig140: 7798-8400	Contig83: 7200-7802	Contig121: 3901-4503	Contig114: 4291-4893	Contig515: 3903-4505	Contig1: 887043-887645	Contig1: 4700705-4701307	Contig59: 9496-10098	Contig3: 1139354-1139956	Contig208: 17461-18063	Contig139: 17461-18063	Contig144: 17581-18183	Contig22: 17585-18187	Contig60: 4486-5088	Contig57: 17355-17957	Contig60: 3610-4212	Contig15: 82567-83169	Contig80: 3934-4536	Contig35: 29831-30433	Contig25: 17489-18091	Contig18: 49975-50577	Contig193: 7253-7855	Contig40: 19239-19841	Contig38: 19239-19841	Contig39: 19239-19841	Contig95: 4541-5143		Contig51: 18837-19439	Contig121: 3823-4425	Contig109: 7382-7984	Contig90: 3042-3644	Contig336: 3113-3715	Contig336: 3113-3715	Contig325: 891-1493	Contig85: 7362-7964	Contig46: 7515-8117	Contig42: 7449-8051
3	hypothetical protein	Contig8: 105285-105653	Contig118: 8137-8505	Contig290: 8144-8512	Contig319: 7943-8311	Contig319: 6897-7265	Contig206: 6884-7252	Contig1: 387848-388216	Contig258: 2962-3330	Contig99: 6758-7126	Contig99: 6784-7152	Contig86: 1987-2355	Contig140: 8933-9301	Contig83: 8334-8702	Contig121: 3194-3562	Contig114: 3584-3952	Contig515: 3002-3370	Contig1: 888178-888546	Contig1: 4701319-4701492										Contig15: 82295-82555		Contig35: 30445-30705	Contig25: 18103-18276		Contig193: 7068-7241
4	sodium:solute symporter	Contig8: 105697-107508	Contig118: 8549-10360	Contig290: 8556-10367	Contig319: 8355-10166	Contig319: 5042-6853	Contig206: 5029-6840	Contig1: 388260-390071	Contig258: 1107-2918	Contig99: 4903-6714	Contig99: 4929-6740	Contig86: 132-1943	Contig140: 9345-11156	Contig83: 8746-10557	Contig121: 1339-3150	Contig114: 1729-3540	Contig515: 1147-2958	Contig1: 888590-890401	Contig1: 4701646-4702014	Contig59: 10631-10999	Contig3: 1138647-1139015	Contig208: 18401-18769	Contig139: 18401-18769	Contig144: 18521-18889	Contig22: 18525-18893	Contig60: 3780-4148	Contig57: 18295-18663	Contig60: 2903-3271	Contig15: 81860-82228	Contig80: 3033-3401	Contig35: 30772-31140	Contig25: 18430-18798	Contig18: 49268-49636	Contig193: 6516-6914	Contig40: 20180-20548	Contig38: 20180-20548	Contig39: 20180-20548	Contig95: 3834-4202	Contig235: 4001-4369	Contig51: 19781-20149	Contig121: 3116-3484	Contig109: 8324-8692	Contig90: 2334-2702	Contig336: 2405-2773	Contig336: 2405-2773	Contig325: 1833-2201	Contig85: 6655-7023	Contig46: 6808-7176	Contig42: 6742-7110
5	cyanase	Contig8: 112550-112987	Contig118: 11547-11984	Contig290: 15409-15846	Contig319: 11325-11762	Contig319: 312-749	Contig206: 312-749	Contig1: 394219-394656	Contig258: 248-685	Contig99: 543-980	Contig99: 543-980	Contig391: 304-741	Contig140: 15055-15492	Contig83: 14426-14863	Contig121: 405-842	Contig114: 795-1232	Contig515: 213-650	Contig1: 890962-891399	Contig1: 4702058-4703869	Contig59: 11043-12854	Contig3: 1136792-1138603	Contig208: 18813-20624	Contig139: 18813-20624	Contig144: 18933-20744	Contig22: 18937-20748	Contig60: 1925-3736	Contig57: 18707-20518	Contig60: 1048-2859	Contig15: 80004-81815	Contig80: 1177-2988	Contig35: 31185-32996	Contig25: 18843-20654	Contig18: 47412-49223	Contig193: 4690-6501	Contig40: 20592-22403	Contig38: 20592-22403	Contig39: 20592-22403	Contig95: 1979-3790	Contig235: 2146-3957	Contig51: 20193-22004	Contig121: 1261-3072	Contig109: 8736-10547	Contig90: 479-2290	Contig336: 550-2361	Contig336: 550-2361	Contig325: 2245-4056	Contig85: 4800-6611	Contig46: 4953-6764	Contig42: 4887-6698
6	photosystem II protein D1							Contig1: 394843-395925								Contig114: 1-609		Contig1: 891585-892667	Contig1: 4704387-4704824	Contig59: 18097-18534	Contig3: 1135786-1136223	Contig208: 21876-22313	Contig139: 21876-22313	Contig144: 21996-22433	Contig22: 22000-22437	Contig60: 274-711	Contig57: 21770-22207	Contig60: 208-645	Contig15: 79031-79468	Contig80: 204-641	Contig35: 33532-33969	Contig25: 21190-21627	Contig18: 45785-46222	Contig193: 470-907	Contig40: 23558-23995	Contig38: 23558-23995	Contig39: 23558-23995	Contig95: 394-831	Contig235: 557-994	Contig51: 25986-26423	Contig121: 374-811	Contig516: 327-764	Contig569: 300-737	Contig599: 494-931	Contig593: 494-931	Contig562: 313-750	Contig85: 333-770	Contig46: 333-770	Contig42: 354-791
7	hypothetical protein																	Contig1: 892739-892990	Contig1: 4705010-4706089		Contig3: 1134518-1135600								Contig15: 77763-78845		Contig35: 34155-35237		Contig18: 44517-45599							Contig34: 1-741
8	type II toxin-antitoxin system PemK/MazF family toxin																	Contig1: 892993-893349
9	photosystem II protein D					Contig157: 12583-12774	Contig320: 12583-12774		Contig124: 1-140					Contig619: 446-667	Contig209: 2375-2596	Contig200: 2375-2596	Contig590: 68-289	Contig1: 893609-893710													Contig35: 36296-36652
10	DUF433 domain-containing protein	Contig50: 36308-36598	Contig116: 8825-9115	Contig484: 199-516	Contig322: 863-1153	Contig254: 1401-1691	Contig280: 13002-13292	Contig1: 373340-373630		Contig211: 2454-2744	Contig215: 5623-5913	Contig393: 405-752	Contig237: 3-263	Contig545: 1527-1817	Contig217: 3046-3336	Contig207: 3046-3336	Contig513: 2671-3018	Contig1: 893811-894101				Contig103: 45000-45221	Contig116: 45023-45244	Contig61: 32614-32835	Contig84: 32679-32900		Contig135: 3915-4124	Contig194: 35752-35955														Contig614: 4-129						Contig600: 1981-2081	Contig94: 262-468
11	hypothetical protein																	Contig1: 894101-894466			Contig3: 1150695-1150985	Contig202: 5319-5609	Contig50: 1646-1936	Contig25: 5263-5553	Contig69: 5263-5553	Contig145: 5233-5523	Contig152: 5233-5523	Contig54: 2012-2302					Contig18: 37847-38137	Contig65: 2444-2734	Contig336: 306-596	Contig302: 306-596		Contig352: 898-1188	Contig95: 8996-9286	Contig34: 6028-6318	Contig239: 74-322		Contig210: 6415-6705	Contig180: 2960-3250	Contig181: 4642-4932	Contig274: 6007-6297	Contig227: 154-444	Contig189: 1744-2034	Contig123: 154-444
12	IS630 family transposase																	Contig1: 894503-895501															Contig18: 37482-37847	Contig65: 2079-2444	Contig336: 596-961	Contig302: 596-961		Contig352: 1188-1553						Contig180: 2595-2960	Contig181: 4932-5297
13	IS630 family transposase																	Contig1: 896003-896952
14	hypothetical protein														Contig209: 4258-4743	Contig200: 4258-4743		Contig1: 897237-897722
15	ATP-binding protein														Contig209: 2691-3380	Contig200: 2691-3380		Contig1: 898594-899493
16	photosystem II protein D1																	Contig1: 900555-901637		Contig6: 508-1887													Contig4: 87565-88944	Contig244: 1588-2778	Contig250: 1970-3028	Contig227: 1970-3028	Contig242: 1970-3028	Contig249: 2394-3773
17	Uma2 family endonuclease	Contig82: 14419-14883	Contig133: 8802-9266	Contig480: 2195-2659		Contig105: 171-740	Contig354: 171-740	Contig1: 46358-46927	Contig311: 152-721					Contig281: 5792-6361	Contig209: 5569-6162	Contig200: 5569-6162		Contig1: 901755-902324															Contig4: 85612-86639
18	hypothetical protein							Contig1: 396771-396977	Contig265: 9917-10123	Contig211: 7978-8184	Contig215: 183-389		Contig239: 7278-7484	Contig624: 1-208	Contig209: 5331-5537	Contig200: 5331-5537	Contig603: 733-939	Contig1: 902395-902601	Contig1: 4709144-4709713	Contig50: 1530-2099		Contig103: 48361-48930	Contig116: 48398-48967		Contig84: 36043-36612	Contig128: 167-736	Contig135: 167-736					Contig317: 4354-4923	Contig4: 90362-90931					Contig249: 166-759									Contig82: 174-743	Contig358: 202-771	Contig398: 520-1089
19	type II toxin-antitoxin system mRNA interferase toxin, RelE/StbE family							Contig1: 396980-397267	Contig265: 9642-9914	Contig211: 7688-7975	Contig215: 392-679	Contig803: 286-573	Contig239: 6988-7275	Contig624: 199-486	Contig209: 5041-5328	Contig200: 5041-5328	Contig603: 443-730	Contig1: 902604-902891	Contig1: 4709784-4709990	Contig50: 1292-1498		Contig103: 47957-48163	Contig116: 47980-48186	Contig61: 35571-35777	Contig84: 35636-35842	Contig128: 965-1171	Contig135: 972-1178					Contig317: 4116-4322	Contig4: 90124-90330	Contig244: 202-408	Contig250: 259-465	Contig227: 259-465	Contig242: 259-465	Contig249: 791-997		Contig34: 1434-1640	Contig239: 5913-6119	Contig476: 1959-2165	Contig210: 916-1122		Contig598: 609-815	Contig274: 353-559	Contig227: 6366-6572	Contig189: 7228-7434
20	hypothetical protein	Contig8: 94153-95544	Contig65: 1-768					Contig1: 397340-398710		Contig46: 26246-27616	Contig46: 915-2285		Contig239: 5551-6915					Contig1: 902964-904334	Contig1: 4709993-4710280	Contig50: 1002-1289		Contig103: 47667-47954	Contig116: 47690-47977	Contig61: 35281-35568	Contig84: 35346-35633	Contig128: 1174-1461	Contig135: 1181-1468	Contig20: 77-391				Contig317: 3826-4113	Contig4: 89834-90121	Contig244: 411-698	Contig250: 468-755	Contig227: 468-755	Contig242: 468-755	Contig249: 1000-1287		Contig34: 1643-1930	Contig239: 5623-5910	Contig476: 1669-1956	Contig210: 1125-1412		Contig598: 319-606	Contig274: 562-849	Contig227: 6076-6363	Contig189: 6938-7225
21	VWA domain-containing protein	Contig8: 93104-93904	Contig65: 1017-1817	Contig446: 5095-5895	Contig318: 15526-16326			Contig1: 398959-399759	Contig265: 7046-7846	Contig46: 25197-25997	Contig46: 2534-3334	Contig458: 6111-6911	Contig239: 4502-5302				Contig514: 1180-1980	Contig1: 904583-905383	Contig1: 4710353-4711723		Contig3: 1156264-1157634												Contig18: 41669-43042	Contig65: 6266-7639							Contig82: 61690-63012		Contig210: 1485-2855			Contig274: 922-2292			Contig123: 8458-9822
22	protein phosphatase 2C family protein	Contig8: 91464-93086	Contig65: 1835-3406	Contig446: 3464-5077	Contig318: 13913-15508	Contig287: 7186-8760	Contig290: 7174-8748	Contig1: 399777-401363	Contig265: 5454-7028	Contig46: 23554-25179	Contig46: 3352-4977	Contig458: 4474-6093	Contig239: 2868-4484					Contig1: 905401-907026	Contig1: 4711972-4712772																														Contig123: 7409-8209
23	IS1634 family transposase																	Contig1: 911345-913003	Contig1: 4712790-4714415																														Contig123: 5778-7391
24	IS630-like element ISMae24 family transposase																	Contig1: 918742-919740
25	hypothetical protein																	Contig1: 919808-920098
26	IS4 family transposase																	Contig1: 920423-921832
27	IS1380-like element ISMae9 family transposase																	Contig1: 922276-923760
28	DUF29 family protein	Contig8: 89744-90103	Contig65: 4767-5126	Contig446: 1693-2052									Contig239: 1091-1513				Contig513: 4745-5167	Contig1: 924413-924835
29	hypothetical protein	Contig50: 33865-34827	Contig184: 13217-14104	Contig457: 84-656						Contig211: 200-1114	Contig215: 7285-8199		Contig239: 121-1035	Contig545: 170-1099	Contig217: 5048-5962	Contig207: 5048-5962	Contig513: 45-959	Contig1: 924890-925816	Contig1: 4736025-4736447
30	photosystem II protein D1																	Contig1: 925990-927072	Contig1: 4736502-4737428													Contig466: 2230-2961			Contig297: 120-974	Contig269: 120-974	Contig289: 642-1496	Contig335: 531-1433		Contig34: 7321-8211		Contig577: 127-1017	Contig210: 7318-8244						Contig758: 1-733
31	hypothetical protein	Contig4: 129005-130576	Contig199: 8603-10174	Contig519: 6664-8235		Contig333: 11515-13086	Contig2: 5372-6943	Contig1: 2079026-2080597	Contig120: 12742-14313	Contig69: 18714-20285	Contig68: 18785-20356	Contig190: 2151-3722	Contig74: 3623-5194	Contig12: 10624-12195	Contig136: 221-1792	Contig128: 221-1792	Contig511: 1152-2723	Contig1: 927452-929023	Contig1: 4738678-4738884
32	glucose-1-phosphate cytidylyltransferase	Contig4: 132929-133711	Contig199: 10518-11348	Contig519: 5490-6320		Contig333: 13435-14265	Contig2: 4193-5023	Contig1: 2077676-2078443	Contig120: 14881-15663	Contig69: 20634-21464	Contig68: 20705-21535	Contig190: 972-1802	Contig74: 2445-3227	Contig12: 9455-10285	Contig136: 2141-2971	Contig128: 2141-2971		Contig1: 929420-930202				Contig28: 4516-6087	Contig140: 8792-10363	Contig173: 9961-11532	Contig160: 9968-11539	Contig120: 26457-28028	Contig125: 4511-6082	Contig205: 8409-9980	Contig20: 9288-10859	Contig13: 4599-6170		Contig258: 4512-6083	Contig8: 40769-42340	Contig67: 2297-3868	Contig185: 361-1932	Contig172: 361-1932	Contig177: 4660-6231	Contig197: 1494-3065	Contig201: 4928-6499		Contig64: 2852-4423	Contig412: 122-1693		Contig438: 1544-3115	Contig439: 1537-3108	Contig430: 121-1692		Contig409: 410-1981	Contig508: 1504-3075
33	hypothetical protein	Contig4: 134080-135360		Contig519: 3841-5160						Contig69: 21834-23114	Contig68: 21905-23185		Contig74: 853-2133	Contig12: 7863-9143				Contig1: 930475-931806	Contig1: 4742467-4743249		Contig3: 412496-413326		Contig100: 3064-3894			Contig216: 1747-2577	Contig234: 1816-2646		Contig7: 51909-52739	Contig28: 789-1619	Contig23: 57362-58192	Contig544: 77-907	Contig13: 56512-57342	Contig228: 56482-57312	Contig62: 12332-13162	Contig61: 5136-5966	Contig59: 5136-5966	Contig69: 7471-8301	Contig220: 21353-22183	Contig161: 8145-8975	Contig64: 4761-5591	Contig412: 2042-2872		Contig438: 329-1135		Contig430: 2053-2883	Contig407: 2331-3161	Contig409: 2330-3160
34	hypothetical protein									Contig69: 23350-24252	Contig68: 23421-24323							Contig1: 932103-933005								Contig216: 47-1264		Contig214: 7182-8474	Contig7: 50248-51540		Contig23: 55701-57032				Contig62: 13531-14826	Contig61: 3472-4767	Contig59: 3472-4767	Contig69: 5801-7102	Contig190: 3540-4832	Contig161: 6524-7816	Contig64: 5960-7248						Contig229: 189-1472	Contig325: 189-1472	Contig526: 4591-5525
35	IS5-like element ISMae4 family transposase																	Contig1: 933528-934385					Contig100: 90-977						Contig7: 46942-47844	Contig210: 603-1505									Contig190: 2402-3304	Contig161: 5574-6476	Contig221: 4564-5466								Contig526: 3453-4355
36	CDP-glucose 4,6-dehydratase	Contig4: 135783-136928	Contig331: 1628-2746	Contig519: 2300-3418		Contig333: 14250-15395	Contig2: 3063-4208	Contig1: 2076573-2077691	Contig120: 15648-16793	Contig69: 25186-26304	Contig68: 25257-26375	Contig179: 247-1365	Contig102: 1267-2385	Contig12: 6419-7537	Contig136: 2956-4101	Contig128: 2956-4101	Contig393: 2526-3422	Contig1: 934968-936113			Contig3: 407824-408681
37	hypothetical protein	Contig4: 137003-138037				Contig333: 15470-16519			Contig120: 16868-17878						Contig136: 4176-5222	Contig128: 4176-5222		Contig1: 936188-937234	Contig1: 4743234-4744352		Contig3: 411393-412502	Contig24: 12137-13255	Contig137: 12137-13255	Contig2: 6752-7870	Contig133: 6752-7870	Contig144: 353-1471	Contig151: 6102-7220	Contig214: 5738-6856	Contig7: 44079-45197	Contig210: 2243-3361	Contig23: 52093-53211	Contig280: 95-1213		Contig72: 1650-2768	Contig62: 15152-16270	Contig61: 2028-3146	Contig59: 2028-3146	Contig69: 4357-5475	Contig190: 533-1660	Contig161: 3770-4903	Contig221: 2682-3800	Contig332: 1570-2703		Contig556: 540-1649	Contig554: 540-1658	Contig529: 540-1649	Contig229: 1797-2915	Contig325: 1797-2915	Contig526: 1704-2837
38	lipopolysaccharide biosynthesis protein RfbH	Contig4: 138058-139401	Contig331: 216-1553	Contig519: 889-2226		Contig333: 16625-17968	Contig2: 475-1818	Contig1: 2075161-2076498	Contig120: 18061-19404	Contig69: 26379-27716	Contig68: 26450-27787	Contig168: 176-1336	Contig102: 2460-3800	Contig12: 5004-6344	Contig136: 5243-6586	Contig128: 5243-6586	Contig393: 1111-2451	Contig1: 937255-938601
39	dTDP-4-dehydrorhamnose 3,5-epimerase												Contig102: 3887-4429	Contig12: 4375-4917			Contig393: 482-1024	Contig1: 938688-939230	Contig1: 4744427-4745767		Contig3: 409978-411318	Contig24: 10707-12062	Contig137: 10707-12062	Contig2: 5337-6677	Contig133: 5337-6677	Contig144: 1546-2886	Contig151: 4687-6027	Contig214: 4323-5663	Contig7: 42664-44004	Contig210: 3436-4776	Contig23: 50675-52018	Contig280: 1288-2631	Contig13: 48028-49365	Contig72: 238-1575	Contig62: 16345-17682	Contig61: 616-1953	Contig59: 616-1953	Contig69: 2945-4282		Contig161: 2374-3711	Contig221: 1271-2608	Contig332: 2763-4103					Contig229: 2990-4327	Contig325: 2990-4327	Contig526: 308-1645
40	NAD(P)-dependent oxidoreductase													Contig12: 3415-4350				Contig1: 939255-940190	Contig1: 4745854-4746396					Contig2: 4539-5087	Contig133: 4539-5087	Contig144: 3136-3684	Contig151: 3889-4437	Contig214: 3694-4236	Contig7: 42035-42577	Contig210: 4863-5405
41	glycosyltransferase													Contig12: 2466-3413				Contig1: 940192-941133	Contig1: 4746421-4747356					Contig2: 3613-4521	Contig133: 3613-4521	Contig144: 3702-4610	Contig151: 2963-3871	Contig214: 2734-3669	Contig7: 41075-42010	Contig210: 5430-6365
42	hypothetical protein					Contig358: 1120-1365	Contig117: 1120-1365		Contig60: 1962-2207						Contig136: 9341-9595	Contig128: 9341-9595		Contig1: 943096-943344	Contig1: 4747358-4748299		Contig3: 406502-407443			Contig2: 2643-3584	Contig133: 2643-3584	Contig144: 4639-5580	Contig151: 1993-2934	Contig214: 1785-2732	Contig7: 40132-41073	Contig210: 6367-7308												Contig499: 927-1868	Contig10: 24334-25029
43	Uma2 family endonuclease	Contig4: 141113-141832			Contig346: 2577-3356	Contig358: 231-971	Contig117: 231-971	Contig1: 2071033-2071821	Contig60: 2356-3096				Contig102: 6349-7110	Contig12: 257-997	Contig136: 9744-10484	Contig128: 9744-10484		Contig1: 943493-944233	Contig1: 4750262-4750510			Contig90: 10980-11225	Contig146: 10990-11235	Contig2: 431-679	Contig133: 431-679				Contig7: 37927-38172	Contig210: 9268-9513
44	hypothetical protein	Contig4: 139463-140233	Contig435: 500-1109					Contig1: 2074224-2075099	Contig120: 19466-20320						Contig136: 6647-7375	Contig128: 6647-7375	Contig509: 412-1200	Contig1: 944349-945077	Contig1: 4750659-4751399	Contig23: 66619-67380	Contig3: 403412-404152	Contig90: 10091-10831	Contig146: 10101-10841						Contig7: 34447-35166		Contig23: 42856-43596	Contig10: 4161-4901	Contig13: 43883-44644						Contig47: 157-897
45	hypothetical protein							Contig1: 2069263-2070093	Contig61: 1-269					Contig728: 1-546	Contig123: 11855-12212	Contig117: 11909-12266		Contig1: 945194-946045	Contig1: 4751516-4752325	Contig23: 65672-66502	Contig3: 402462-403295												Contig13: 42996-43766	Contig107: 1-431	Contig96: 15196-15589	Contig40: 1-394	Contig95: 15202-15595		Contig155: 9086-9562					Contig513: 1019-1807	Contig514: 1019-1807	Contig495: 1019-1807
46	hypothetical protein	Contig4: 141949-142737						Contig1: 2070129-2070917										Contig1: 946080-946850	Contig1: 4752360-4753088	Contig23: 64867-65637													Contig13: 42050-42880				Contig334: 1393-1677						Contig636: 1230-1472
47	hypothetical protein	Contig4: 142772-143623						Contig1: 2067350-2068201	Contig61: 1192-2043									Contig1: 946967-947755	Contig1: 4753211-4754041														Contig13: 41227-42015
48	hypothetical protein	Contig4: 143659-144405		Contig519: 57-827		Contig333: 18030-18442	Contig2: 1-413	Contig1: 2066569-2067315	Contig61: 2079-2825				Contig113: 1-498	Contig111: 1-465	Contig389: 1-522			Contig1: 947790-948536	Contig1: 4754076-4754864
49	NAD-dependent epimerase/dehydratase family protein				Contig357: 317-1390										Contig123: 9058-10125	Contig117: 9082-10149		Contig1: 948598-949656	Contig1: 4754899-4755645	Contig23: 61926-62672	Contig3: 401599-402345	Contig24: 4139-4885	Contig137: 4139-4885	Contig132: 6178-6924	Contig131: 5930-6676	Contig166: 4170-4916	Contig175: 4170-4916		Contig7: 32247-32993	Contig137: 1-612			Contig13: 40446-41192	Contig72: 1-176	Contig62: 17743-18297	Contig61: 1-555	Contig59: 1-555	Contig69: 1-309	Contig190: 1-258			Contig54: 1-661	Contig435: 2982-3251						Contig531: 1-570
50	transketolase				Contig357: 1403-2227										Contig123: 8251-9054	Contig117: 8275-9078		Contig1: 949669-950493			Contig3: 400479-401537	Contig24: 2756-3814	Contig137: 2756-3814	Contig132: 4795-5853	Contig131: 4547-5605	Contig166: 2787-3845	Contig175: 2787-3845	Contig96: 1509-2567	Contig7: 30838-31896									Contig337: 81-1148		Contig32: 24253-25320	Contig192: 23486-24553	Contig54: 1441-2499
51	transketolase														Contig123: 7322-8233	Contig117: 7346-8257		Contig1: 950490-951401		Contig23: 58140-58964	Contig3: 399642-400466	Contig24: 1919-2743	Contig137: 1919-2743	Contig132: 3958-4782	Contig131: 3710-4534	Contig166: 1950-2774	Contig175: 1950-2774	Contig96: 2580-3404	Contig7: 30001-30825	Contig137: 1858-2682								Contig296: 2139-2942			Contig192: 22658-23482	Contig54: 2512-3315
52	GtrA family protein												Contig168: 882-1307	Contig111: 10566-10991			Contig508: 5343-5768	Contig1: 951406-951804		Contig23: 57232-58143	Contig3: 398734-399645	Contig24: 1011-1922	Contig137: 1011-1922	Contig132: 3050-3961	Contig131: 2802-3713	Contig166: 1042-1953	Contig175: 1042-1953	Contig96: 3401-4312	Contig7: 29093-30004	Contig137: 2679-3590								Contig296: 1210-2121			Contig192: 21750-22661	Contig54: 3333-4244
53	glycosyltransferase	Contig4: 149178-150113	Contig75: 5018-5953	Contig517: 8701-9633		Contig331: 21672-22607	Contig310: 4730-5665	Contig1: 2061150-2062085		Contig59: 22238-23173	Contig60: 4970-5905	Contig585: 4316-5251	Contig168: 1304-2236		Contig123: 6008-6940	Contig117: 6032-6964		Contig1: 951801-952733				Contig90: 629-1054	Contig146: 629-1054	Contig145: 85225-85650	Contig81: 85145-85570	Contig150: 660-1085	Contig158: 8910-9335	Contig187: 9014-9439	Contig7: 17882-18307		Contig23: 35061-35336	Contig10: 12271-12696	Contig13: 26311-26736	Contig107: 10134-10559	Contig96: 5322-5747	Contig40: 9830-10255	Contig95: 5362-5787	Contig135: 8735-9160									Contig87: 9710-10135	Contig99: 3370-3795	Contig46: 9840-10265
Region 15
1	calcium-binding protein																	Contig1: 994886-995515																												Contig225: 5568-6191
2	DUF29 domain-containing protein																	Contig1: 995772-996224
3	hypothetical protein					Contig143: 10359-11006	Contig55: 7455-8102	Contig1: 695384-696040				Contig160: 11806-12453						Contig1: 1003030-1003683		Contig23: 10287-10934	Contig3: 331005-331652												Contig25: 20428-21075		Contig30: 44994-45641	Contig30: 45086-45733	Contig33: 44966-45613	Contig72: 11210-11857	Contig149: 64054-64701	Contig146: 3175-3822
4	nucleotidyltransferase domain-containing protein		Contig23: 512-847			Contig143: 9893-10228	Contig55: 8233-8568	Contig1: 694918-695253	Contig83: 14612-14947			Contig160: 10003-10338		Contig18: 27198-27533				Contig1: 1003814-1004149	Contig1: 4810437-4810772		Contig3: 329226-329561												Contig25: 21206-21541					Contig72: 11988-12323	Contig149: 64832-65167	Contig146: 2069-2404			Contig475: 345-680
5	hypothetical protein					Contig143: 6579-9773	Contig55: 8688-11882	Contig1: 691589-694798	Contig83: 11284-14490									Contig1: 1004271-1007477	Contig1: 4810894-4814097															Contig128: 13729-16914	Contig30: 40569-43769	Contig30: 40661-43861	Contig33: 40541-43741			Contig195: 564-3731
6	hypothetical protein					Contig143: 1984-6543	Contig55: 11918-16477	Contig1: 686994-691553	Contig83: 6689-11248			Contig160: 2149-6663						Contig1: 1009032-1012262	Contig1: 4814133-4818665															Contig128: 17007-21530	Contig30: 35974-40533	Contig30: 36066-40625	Contig33: 35946-40505			Contig195: 3768-8327
7	hypothetical protein					Contig143: 136-1962	Contig55: 16499-18325	Contig1: 685146-686972	Contig83: 4841-6667	Contig148: 1579-3501	Contig155: 1605-3527	Contig160: 61-1668	Contig42: 2465-4318					Contig1: 1012284-1014140	Contig1: 4818687-4820543	Contig23: 2412-4316											Contig27: 696-2576	Contig153: 6983-8863	Contig25: 28200-30050	Contig128: 21552-23396	Contig30: 34102-35952	Contig30: 34194-36044	Contig33: 34074-35924	Contig72: 21380-23260		Contig195: 8354-10240
8	IS5 family transposase																	Contig1: 1018965-1019807	Contig1: 4825368-4826210
9	peptidase					Contig150: 3247-5232	Contig300: 549-2534	Contig1: 1807136-1809121				Contig554: 487-2472		Contig295: 3836-5821	Contig234: 325-2310	Contig227: 325-2310	Contig503: 3239-5224	Contig1: 1020561-1022546	Contig1: 4826964-4828949														Contig5: 148003-149988	Contig170: 34403-36388	Contig12: 54803-56788	Contig12: 54740-56725	Contig16: 3878-5863	Contig76: 16292-18277	Contig134: 1238-3223			Contig181: 3149-5134		Contig294: 3114-5099	Contig295: 3114-5099	Contig279: 307-2292	Contig144: 3149-5134
10	hypothetical protein					Contig150: 2456-3178	Contig300: 2603-3325	Contig1: 1809190-1809912				Contig554: 2541-3263		Contig295: 3045-3767	Contig234: 2379-3101	Contig227: 2379-3101	Contig503: 2448-3170	Contig1: 1022615-1023337	Contig1: 4829018-4829740	Contig78: 2082-2804													Contig5: 150057-150779	Contig170: 36457-37179	Contig12: 56857-57579	Contig12: 56794-57516	Contig16: 3087-3809	Contig76: 18346-19068	Contig134: 3292-4014			Contig181: 5203-5925		Contig294: 2323-3045	Contig295: 2323-3045	Contig279: 2361-3083	Contig144: 5195-5917
11	VWA domain-containing protein					Contig150: 533-2278	Contig300: 3503-5248	Contig1: 1810090-1811835						Contig295: 1122-2867	Contig234: 3286-5031	Contig227: 3286-5031	Contig503: 511-2256	Contig1: 1023529-1025274	Contig1: 4829925-4831670	Contig78: 152-1897													Contig5: 150959-152704	Contig170: 37359-39104	Contig12: 57757-59502	Contig12: 57694-59439	Contig16: 1164-2909	Contig76: 19246-20991	Contig134: 4192-5937			Contig181: 6083-7828		Contig294: 420-2165	Contig295: 420-2165	Contig279: 3241-4986	Contig144: 6075-7820
12	transposase																	Contig1: 1025513-1026799
Region 16
1	CRTAC1 family protein				Contig171: 7300-9198	Contig99: 17172-19070	Contig295: 17172-19070	Contig1: 1636622-1638475	Contig138: 17445-19343	Contig50: 20116-22014	Contig52: 15320-17218	Contig564: 5910-7808		Contig42: 18227-20125	Contig18: 36509-38407	Contig18: 36479-38377		Contig1: 1126258-1128156	Contig1: 4941436-4943334	Contig12: 101361-103259	Contig5: 506133-508031												Contig2: 104587-106485	Contig111: 7268-9166	Contig152: 17234-19132	Contig89: 6614-8512	Contig135: 16538-18436	Contig35: 7013-8911						Contig393: 1560-3482	Contig388: 1560-3482	Contig380: 1560-3482
2	DUF1702 family protein				Contig171: 6196-7248	Contig99: 16068-17120	Contig295: 16068-17120	Contig1: 1635671-1636525	Contig138: 16341-17393	Contig50: 22066-23118	Contig52: 14216-15268	Contig564: 4806-5858		Contig42: 17222-18175	Contig18: 35405-36457	Contig18: 35375-36427	Contig113: 5330-6382	Contig1: 1128208-1129260	Contig1: 4943386-4944438	Contig12: 100257-101309	Contig5: 508083-509135												Contig2: 106537-107589	Contig111: 9218-10270	Contig152: 19184-20236	Contig89: 5510-6562	Contig135: 15434-16486	Contig35: 5909-6961						Contig393: 456-1508	Contig388: 456-1508	Contig380: 456-1508
3	HlyD family efflux transporter periplasmic adaptor subunit				Contig171: 4778-6145	Contig99: 14650-16017	Contig295: 14650-16017	Contig1: 1634055-1635422	Contig138: 14923-16290	Contig50: 23169-24536	Contig52: 12798-14165	Contig564: 3388-4755		Contig42: 15705-17072	Contig18: 33987-35354	Contig18: 33957-35324	Contig113: 3912-5279	Contig1: 1129311-1130678	Contig1: 4944489-4945856	Contig12: 98839-100206													Contig2: 107649-109016	Contig111: 10330-11697	Contig152: 20296-21663	Contig89: 4083-5450	Contig135: 14007-15374	Contig35: 4354-5661									Contig272: 500-1867	Contig259: 499-1866	Contig270: 10479-11846
4	FtsX-like permease family protein				Contig171: 3598-4761	Contig99: 13470-14633	Contig295: 13470-14633	Contig1: 1632875-1634038	Contig138: 13743-14906	Contig50: 24553-25716	Contig52: 11618-12781	Contig564: 2208-3371		Contig42: 14525-15688	Contig18: 32807-33970	Contig18: 32777-33940	Contig113: 2732-3895	Contig1: 1130695-1131858	Contig1: 4945873-4947036	Contig12: 97659-98822	Contig5: 510574-511737												Contig2: 109033-110196	Contig111: 11714-12877	Contig152: 21680-22843	Contig89: 2903-4066	Contig135: 12827-13990	Contig35: 3174-4337						Contig267: 1284-2447	Contig271: 1284-2447	Contig253: 3841-5004	Contig272: 1884-3047	Contig259: 1883-3046	Contig270: 9299-10462
5	acyl-CoA thioesterase				Contig171: 2972-3403	Contig99: 12847-13275	Contig295: 12847-13275	Contig1: 1632252-1632680	Contig138: 13117-13548	Contig50: 25911-26339	Contig52: 10995-11423	Contig564: 1582-2013		Contig42: 13899-14330	Contig18: 32184-32612	Contig18: 32154-32582	Contig113: 2109-2537	Contig1: 1132053-1132484	Contig1: 4947231-4947662	Contig12: 97036-97464	Contig5: 511932-512360												Contig2: 110391-110819	Contig111: 13072-13503	Contig152: 23038-23466	Contig89: 2280-2708	Contig135: 12204-12632	Contig35: 2551-2979				Contig352: 3472-3900		Contig267: 2642-3070	Contig271: 2642-3070	Contig253: 3218-3646	Contig272: 3242-3670	Contig259: 3241-3669	Contig270: 8676-9104
6	hypothetical protein				Contig171: 2163-2546	Contig99: 12139-12522	Contig295: 12139-12522	Contig1: 1631544-1631927	Contig138: 12412-12795	Contig50: 26646-27029	Contig52: 10305-10688	Contig564: 895-1278		Contig42: 13212-13595	Contig18: 31473-31856	Contig18: 31443-31826	Contig113: 1398-1781	Contig1: 1132788-1133171	Contig1: 4947966-4948349	Contig12: 96325-96708	Contig5: 512668-513051												Contig2: 111126-111509	Contig111: 13807-14190	Contig152: 23773-24156	Contig89: 1590-1973	Contig135: 11514-11897	Contig35: 1839-2222			Contig75: 19941-20324	Contig352: 2769-3152		Contig267: 3398-3781	Contig271: 3398-3781	Contig253: 2507-2890
7	PIN domain-containing protein									Contig50: 27042-27455	Contig52: 9879-10292	Contig564: 469-882		Contig42: 12786-13199	Contig18: 31047-31460	Contig18: 31017-31430	Contig113: 972-1385	Contig1: 1133184-1133597	Contig1: 4948362-4948775	Contig12: 95899-96312	Contig5: 513064-513477												Contig2: 111522-111935	Contig111: 14203-14616	Contig152: 24169-24582	Contig89: 1164-1577	Contig135: 11088-11501	Contig35: 1287-1700				Contig352: 2343-2756					Contig272: 4386-4799	Contig259: 4385-4798	Contig270: 7547-7960
8	hypothetical protein									Contig50: 27452-27664	Contig52: 9670-9882	Contig564: 260-472		Contig42: 12577-12789	Contig18: 30838-31050	Contig18: 30808-31020	Contig113: 763-975	Contig1: 1133594-1133806	Contig1: 4948772-4948984	Contig12: 95690-95902	Contig5: 513474-513686												Contig2: 111932-112144	Contig111: 14613-14825	Contig152: 24579-24791	Contig89: 955-1167	Contig135: 10879-11091	Contig35: 1078-1290				Contig352: 2134-2346					Contig272: 4796-5008	Contig259: 4795-5007	Contig270: 7338-7550
9	hypothetical protein				Contig171: 102-1043	Contig99: 10066-11019	Contig295: 10066-11019	Contig1: 1629471-1630424	Contig138: 10339-11292	Contig50: 27719-28660	Contig52: 8674-9615	Contig563: 8529-9185		Contig42: 11581-12522				Contig1: 1133861-1134802	Contig1: 4949039-4949980	Contig12: 94694-95635	Contig5: 513741-514682												Contig2: 112199-113140	Contig111: 14880-15821	Contig152: 24846-25745	Contig89: 1-900	Contig135: 9886-10824	Contig35: 82-1023			Contig75: 17961-18914			Contig267: 4808-5749	Contig271: 4808-5749	Contig253: 539-1480	Contig272: 5063-5937
10	hypothetical protein				Contig170: 10181-10747	Contig99: 9096-9662	Contig295: 9096-9662	Contig1: 1628501-1629067	Contig138: 9369-9935	Contig50: 29048-29614	Contig52: 7720-8286	Contig563: 7575-8141		Contig42: 9127-9693	Contig18: 28993-29559	Contig18: 28993-29559	Contig42: 207-773	Contig1: 1135194-1135760	Contig1: 4950372-4950938	Contig12: 93997-94563	Contig5: 515339-515905												Contig2: 113809-114375	Contig111: 16221-16787	Contig139: 9189-9755	Contig45: 31901-32467	Contig135: 9189-9755	Contig8: 98115-98681						Contig122: 533-1099	Contig120: 531-1097	Contig142: 8033-8599	Contig252: 5559-6068	Contig259: 6259-6822	Contig270: 5502-6068
11	type I polyketide synthase				Contig170: 4170-10130	Contig99: 3086-9046	Contig295: 3086-9046	Contig1: 1622491-1628451	Contig138: 3359-9319	Contig50: 29664-35624	Contig52: 1710-7670	Contig563: 1565-7525		Contig42: 3117-9077	Contig18: 23022-28943	Contig18: 23022-28943		Contig1: 1135810-1141731	Contig1: 4950988-4956948	Contig12: 88047-93947	Contig5: 515955-521915												Contig2: 114425-120385	Contig111: 16837-22776	Contig139: 3218-9139	Contig45: 25930-31851	Contig135: 3218-9139	Contig8: 92105-98065						Contig122: 1149-7118	Contig120: 1147-7116	Contig142: 2014-7983
12	hypothetical protein	Contig43: 24416-25309		Contig417: 219-1112	Contig170: 3092-4051	Contig99: 1919-2878	Contig295: 1919-2878	Contig1: 1621447-1622406	Contig138: 2281-3240	Contig50: 35743-36702	Contig52: 632-1591	Contig563: 521-1480		Contig42: 2039-2998	Contig18: 21944-22903	Contig18: 21944-22903	Contig101: 824-1783	Contig1: 1141850-1142809	Contig1: 4957067-4958026	Contig12: 86969-87928	Contig5: 522034-522993												Contig2: 120504-121463	Contig111: 22861-23820	Contig139: 2174-3133	Contig45: 24886-25845	Contig135: 2174-3133	Contig8: 91027-91986						Contig122: 7237-8196	Contig120: 7235-8194	Contig142: 936-1895
13	Uma2 family endonuclease	Contig43: 25308-25952	Contig39: 400-1044	Contig417: 1183-1755	Contig170: 2449-3021	Contig99: 1276-1920	Contig295: 1276-1920	Contig1: 1620804-1621448	Contig138: 1638-2282	Contig50: 36701-37243	Contig52: 91-633			Contig42: 1525-2040	Contig18: 21301-21945	Contig18: 21301-21945	Contig101: 310-753	Contig1: 1142808-1143350	Contig1: 4958025-4958567	Contig12: 86428-86970	Contig5: 522992-523636														Contig139: 1531-2175	Contig45: 24243-24887	Contig135: 1531-2175	Contig8: 90384-91028		Contig237: 20077-20721				Contig122: 8195-8839	Contig120: 8193-8837	Contig142: 293-937
14	hypothetical protein											Contig562: 10871-11683						Contig1: 1144022-1144834															Contig2: 122322-123101
Region 17
1	hypothetical protein			Contig732: 1-303				Contig1: 748402-748731		Contig77: 13203-13526	Contig23: 12641-12964		Contig44: 10457-10786	Contig465: 2590-3036				Contig1: 1231577-1231906	Contig1: 5065032-5065361		Contig3: 96319-96747					Contig156: 2-238							Contig21: 34930-35259	Contig197: 20208-20537	Contig60: 18485-18814	Contig59: 18485-18814	Contig56: 77-406		Contig268: 23649-23978		Contig124: 370-699
2	ISL3 family transposase																	Contig1: 1231942-1233156	Contig1: 5065397-5066611
3	Uma2 family endonuclease																	Contig1: 1233394-1233969	Contig1: 5066849-5067424
4	hypothetical protein					Contig44: 2295-2963	Contig329: 2295-2963	Contig1: 1526178-1526873	Contig428: 36694-37356	Contig232: 8163-8639	Contig240: 245-745		Contig82: 7917-8585					Contig1: 1234134-1234649	Contig1: 5067595-5068257																						Contig192: 11100-11765
5	hypothetical protein	Contig63: 18907-19182		Contig442: 11974-12249	Contig374: 7120-7395			Contig1: 3001619-3001858						Contig109: 12162-12437				Contig1: 1237034-1237306	Contig1: 5070308-5070580		Contig5: 1050592-1050867							Contig185: 3613-3888	Contig24: 4748-5023	Contig32: 29681-29956	Contig52: 1222-1461							Contig276: 1173-1448	Contig183: 910-1185		Contig176: 11715-11990	Contig226: 5387-5662				Contig199: 6400-6675
6	hypothetical protein																	Contig1: 1237306-1237674	Contig1: 5070580-5070948
7	cysteine desulfurase	Contig22: 27169-28824	Contig293: 420-2075	Contig364: 1937-3622	Contig10: 26182-27861	Contig4: 2266-3921	Contig68: 2266-3921			Contig219: 4768-6483	Contig225: 284-1999	Contig285: 5339-7081	Contig82: 4307-5962	Contig250: 1118-2833	Contig223: 3667-5358	Contig214: 3667-5358	Contig66: 3668-5386	Contig1: 1240825-1242543	Contig1: 5072326-5073981	Contig5: 154609-156297	Contig5: 624180-625835												Contig32: 25300-26955	Contig160: 39382-41037	Contig6: 61711-63366	Contig7: 62183-63838	Contig9: 25503-27158	Contig257: 2179-3834	Contig141: 10625-12280					Contig256: 395-2086	Contig259: 395-2086	Contig244: 4031-5722
8	hypothetical protein	Contig22: 28817-29749	Contig293: 2068-3000	Contig364: 1042-1974	Contig10: 25284-26216	Contig4: 1341-2273	Contig68: 1341-2273			Contig219: 3843-4775	Contig225: 1992-2924	Contig285: 4441-5373	Contig82: 3382-4314	Contig250: 2826-3758	Contig223: 2742-3674	Contig214: 2742-3674	Contig66: 2770-3702	Contig1: 1242509-1243441	Contig1: 5073974-5074906	Contig5: 153684-154616	Contig5: 625828-626760										Contig9: 68416-69123		Contig32: 24375-25307	Contig160: 38457-39389	Contig6: 63359-64291	Contig7: 63831-64763	Contig9: 27151-28083	Contig257: 1254-2186	Contig141: 12273-13205	Contig209: 4095-5027				Contig256: 2079-3011	Contig259: 2079-3011	Contig244: 3106-4038
9	serine acetyltransferase	Contig22: 29828-30787	Contig293: 3077-4036	Contig364: 4-963	Contig10: 24247-25206	Contig4: 303-1262	Contig68: 303-1262			Contig219: 2807-3766	Contig225: 3001-3960	Contig285: 3405-4364	Contig82: 2344-3303	Contig250: 3834-4793	Contig223: 1706-2665	Contig214: 1706-2665	Contig66: 1734-2693	Contig1: 1243518-1244477	Contig1: 5074983-5075942	Contig5: 152648-153607	Contig5: 626837-627796								Contig18: 72389-73348	Contig145: 9563-10522	Contig9: 69474-70433	Contig92: 9662-10621	Contig32: 23339-24298	Contig160: 37421-38380	Contig6: 64369-65328	Contig7: 64841-65800	Contig9: 28161-29120	Contig257: 219-1178	Contig141: 13282-14241	Contig209: 5104-6063				Contig256: 3087-4046	Contig259: 3087-4046	Contig244: 2071-3030
10	cysteine synthase A	Contig22: 31137-32117	Contig355: 108-1088		Contig10: 23270-24250	Contig321: 115-1095	Contig355: 115-1095			Contig219: 1830-2810	Contig225: 3957-4937	Contig285: 2428-3408	Contig82: 1367-2347	Contig250: 4790-5770	Contig223: 729-1709	Contig214: 729-1709	Contig66: 757-1737	Contig1: 1244474-1245454	Contig1: 5075939-5076919	Contig5: 151671-152651	Contig5: 627793-628773								Contig18: 73345-74325	Contig145: 10519-11499	Contig9: 70430-71380	Contig92: 10618-11598	Contig32: 22362-23342	Contig160: 36444-37424	Contig6: 65325-66305	Contig7: 65797-66777	Contig9: 29117-30097	Contig13: 110-1090	Contig141: 14238-15218					Contig256: 4043-5023	Contig259: 4043-5023	Contig244: 1094-2074	Contig599: 620-1600	Contig599: 620-1600	Contig565: 1652-2632
11	ISL3 family transposase																	Contig1: 1247485-1248699			Contig5: 619185-620399
12	type II toxin-antitoxin system PemK/MazF family toxin		Contig398: 830-1186		Contig163: 1755-2111	Contig44: 1502-1858	Contig329: 1502-1858	Contig1: 1525385-1525741	Contig428: 35901-36257			Contig285: 428-784	Contig82: 7124-7477	Contig631: 129-482	Contig84: 4052-4408	Contig77: 11075-11431		Contig1: 1250889-1251245	Contig1: 5084614-5084970	Contig5: 149671-150027	Contig5: 622339-622692	Contig158: 1748-2101	Contig51: 1748-2101	Contig149: 1748-2101	Contig143: 1748-2101	Contig9: 48292-48645	Contig7: 48306-48659	Contig126: 3993-4346										Contig169: 597-950	Contig141: 9165-9521	Contig255: 10131-10484	Contig192: 12202-12558	Contig228: 519-872	Contig14: 23179-23532				Contig640: 1773-2126	Contig654: 1728-2081
13	DNA adenine methylase																	Contig1: 1251386-1252195	Contig1: 5085086-5085895	Contig5: 148556-149365
14	Rpn family recombination-promoting nuclease/putative transposase							Contig1: 203432-204301										Contig1: 1252267-1253136	Contig1: 5085967-5086848	Contig5: 147615-148484	Contig1: 345651-346466	Contig201: 24507-25364	Contig75: 24502-25215	Contig64: 24498-25355	Contig119: 24411-25268	Contig25: 24515-25372	Contig24: 9033-9890		Contig2: 209495-210289		Contig47: 23607-24356		Contig58: 13411-14280	Contig157: 1566-2423
15	PEP-CTERM sorting domain-containing protein				Contig651: 107-1135				Contig428: 32560-33612	Contig110: 36772-37800	Contig112: 37073-38101	Contig283: 13200-14252			Contig203: 4880-5908	Contig193: 4880-5908	Contig410: 982-2010	Contig1: 1254444-1255472	Contig1: 5088067-5089095	Contig5: 145408-146436																			Contig45: 1-1020	Contig197: 261-1172		Contig182: 849-1883	Contig177: 241-1275	Contig170: 417-1466	Contig172: 417-1466	Contig172: 6697-7746	Contig166: 6852-7889	Contig134: 348-1385	Contig194: 340-1377
16	hypothetical protein	Contig233: 116-298	Contig71: 1340-1645	Contig463: 1258-1500	Contig651: 1200-1724			Contig1: 200933-201238		Contig144: 14006-14323	Contig151: 32-349			Contig68: 277-576	Contig101: 1-216	Contig97: 13538-13753		Contig1: 1255536-1255859		Contig7: 139128-139490	Contig1: 347373-347678																		Contig81: 139-501				Contig155: 58-372
17	IS630-like element ISMae21 family transposase																	Contig1: 1255936-1256784
18	Rpn family recombination-promoting nuclease/putative transposase									Contig308: 12095-12307	Contig322: 113-325	Contig506: 622-834	Contig77: 55-264	Contig798: 1-390				Contig1: 1257287-1257664	Contig1: 5089159-5089530			Contig201: 24168-24374	Contig75: 24163-24369	Contig64: 24159-24365	Contig119: 24072-24278	Contig25: 24176-24382	Contig24: 10023-10229	Contig69: 4917-5123	Contig2: 207512-207718											Contig197: 1238-1438
Region 18
1	ISAs1 family transposase																	Contig1: 1373476-1374567	Contig1: 5204394-5205485
2	hypothetical protein	Contig85: 6325-7665	Contig98: 21054-22394	Contig73: 4738-6078	Contig42: 2653-3993	Contig66: 2757-4097	Contig347: 2757-4097	Contig1: 4031377-4032717	Contig222: 8959-10299	Contig33: 9637-10977	Contig35: 28594-29934	Contig427: 7867-9207	Contig216: 133575-134915	Contig237: 5392-6732	Contig36: 2776-4116	Contig35: 2776-4116	Contig425: 12893-14206	Contig1: 1375054-1376394	Contig1: 5205972-5207312	Contig5: 23886-25226	Contig5: 787327-788667	Contig158: 71417-72757	Contig51: 71415-72755	Contig199: 43892-45232	Contig32: 12059-13399	Contig53: 9546-10886	Contig54: 22036-23376	Contig114: 28601-29941	Contig22: 44837-46177	Contig7: 56537-57877	Contig70: 160122-161462	Contig110: 2797-4137	Contig11: 30914-32254	Contig200: 63539-64879	Contig1: 81768-83108	Contig1: 93347-94687	Contig1: 81768-83108	Contig4: 64879-66219	Contig135: 41175-42515	Contig214: 7187-8527	Contig15: 42398-43738	Contig229: 6806-8146	Contig43: 3403-4743	Contig12: 5387-6727	Contig12: 5368-6708	Contig12: 7728-9068	Contig16: 3410-4750	Contig4: 11848-13188	Contig165: 464-1804
3	peroxiredoxin	Contig85: 5341-5883	Contig98: 22775-23317	Contig73: 6459-7001	Contig42: 1730-2272	Contig66: 1834-2376	Contig347: 1834-2376	Contig1: 4030454-4030996	Contig222: 10680-11222	Contig33: 8653-9195	Contig35: 30376-30918	Contig427: 4020-4562	Contig216: 135357-135899	Contig237: 7174-7716	Contig36: 1792-2334	Contig35: 1792-2334	Contig425: 14648-15190	Contig1: 1376836-1377378	Contig1: 5207754-5208296	Contig5: 22902-23444	Contig5: 786404-786946	Contig158: 73132-73674	Contig51: 73130-73672	Contig199: 45607-46149	Contig32: 11142-11684	Contig53: 8629-9171	Contig54: 23751-24293	Contig114: 31386-31928	Contig22: 43853-44395	Contig7: 58319-58861	Contig70: 159138-159680	Contig110: 1813-2355	Contig11: 28920-29462	Contig200: 66331-66873	Contig1: 84560-85102	Contig1: 96139-96681	Contig1: 84560-85102	Contig4: 67671-68213	Contig135: 45821-46363	Contig214: 9972-10514	Contig15: 44173-44715	Contig430: 2375-2917	Contig43: 2387-2929	Contig12: 4262-4804	Contig12: 4257-4799	Contig12: 4006-4548	Contig16: 2386-2928	Contig4: 10931-11473	Contig418: 4275-4817
4	hypothetical protein				Contig42: 613-1425	Contig66: 724-1536	Contig347: 724-1536	Contig1: 4029344-4030156	Contig222: 11520-12332				Contig175: 6515-7327		Contig36: 727-1539	Contig35: 727-1539	Contig425: 15443-16255	Contig1: 1377631-1378443	Contig1: 5208549-5209361	Contig5: 21837-22649								Contig114: 30404-31216					Contig11: 29632-30444	Contig200: 65349-66161	Contig1: 83578-84390	Contig1: 95157-95969	Contig1: 83578-84390	Contig4: 66689-67501		Contig214: 8990-9802		Contig203: 3912-4724
5	transposase																	Contig1: 1378816-1380003
6	hypothetical protein	Contig85: 5050-5310		Contig73: 7039-7299	Contig42: 22-174			Contig1: 4027216-4027392	Contig222: 12771-12947			Contig427: 3352-3627	Contig216: 136225-136443	Contig604: 294-518	Contig36: 120-308	Contig35: 120-308	Contig426: 215-493	Contig1: 1380183-1380404	Contig1: 5209780-5210001	Contig5: 21143-21418		Contig158: 73829-74107	Contig51: 73827-74105	Contig199: 46304-46582	Contig32: 10709-10987	Contig53: 8196-8474	Contig54: 24448-24726	Contig114: 32090-32368										Contig4: 68272-68532	Contig135: 46525-46800			Contig430: 1888-2172	Contig43: 1902-2177				Contig16: 1895-2176	Contig4: 10440-10721
7	3-phosphoshikimate 1-carboxyvinyltransferase	Contig85: 3593-4933	Contig98: 23770-25110	Contig73: 7416-8756	Contig41: 3646-4986	Contig168: 233-1573	Contig119: 233-1573	Contig1: 4025411-4026751	Contig285: 219-1559	Contig33: 7073-8413	Contig35: 31158-32498	Contig427: 1952-3292	Contig79: 427-1767	Contig189: 7781-9121	Contig163: 214-1554	Contig155: 214-1554	Contig426: 553-1893	Contig1: 1380521-1381861	Contig1: 5210118-5211458	Contig5: 19743-21083	Contig5: 784684-786024	Contig158: 74167-75507	Contig51: 74165-75505	Contig199: 46642-47982	Contig32: 9309-10649	Contig53: 6796-8136	Contig54: 24786-26126	Contig114: 32428-33768	Contig22: 42264-43604	Contig7: 59110-60450	Contig70: 157549-158889	Contig110: 210-1550	Contig11: 27138-28478	Contig239: 6987-8327	Contig1: 85570-86910	Contig1: 97135-98475	Contig1: 85571-86911	Contig4: 68649-69989	Contig135: 46860-48200	Contig214: 10747-12087	Contig15: 44960-46300	Contig430: 488-1828	Contig43: 502-1842	Contig12: 2518-3858	Contig12: 2513-3853	Contig12: 2515-3855	Contig16: 495-1835	Contig4: 9040-10380	Contig418: 2538-3878
8	ATP-binding cassette domain-containing protein	Contig85: 1682-3397	Contig98: 25306-27021	Contig73: 8952-10691	Contig41: 1711-3450	Contig168: 1769-3484	Contig119: 1769-3484	Contig1: 4023500-4025215	Contig285: 1755-3470	Contig33: 5162-6877	Contig35: 32694-34409	Contig427: 41-1756	Contig79: 1963-3678	Contig189: 5846-7585	Contig163: 1750-3465	Contig155: 1750-3465	Contig426: 2089-3804	Contig1: 1382057-1383772	Contig1: 5211654-5213369	Contig5: 17832-19547	Contig5: 782773-784488	Contig158: 75703-77418	Contig51: 75701-77416	Contig199: 48178-49893	Contig32: 7398-9113	Contig53: 4861-6600	Contig54: 26322-28061	Contig114: 34225-35964	Contig22: 40061-41776	Contig7: 60646-62361	Contig70: 155322-157061	Contig347: 292-2007	Contig11: 25203-26942	Contig239: 5076-6791	Contig1: 87106-88845	Contig1: 98671-100410	Contig1: 87107-88846	Contig4: 70185-71948	Contig135: 48396-50111	Contig125: 3430-5190	Contig15: 46402-48117	Contig529: 44-1807	Contig570: 54-1817	Contig12: 54-1817	Contig12: 49-1812	Contig12: 51-1814	Contig558: 53-1816	Contig4: 6553-8316	Contig418: 51-1814
9	amidophosphoribosyltransferase	Contig85: 206-1669	Contig98: 27034-28497	Contig73: 10704-12167	Contig41: 235-1698	Contig168: 3497-4960	Contig119: 3497-4960		Contig285: 3483-4946	Contig33: 3477-4940	Contig35: 34631-36094	Contig426: 3588-5051	Contig79: 3687-5150	Contig189: 4140-5603	Contig163: 3474-4937	Contig155: 3474-4937	Contig426: 4048-5511	Contig1: 1384015-1385478	Contig1: 5213612-5215075	Contig5: 16360-17823	Contig5: 781081-782544	Contig158: 77600-79063	Contig51: 77598-79061	Contig199: 50075-51538	Contig32: 5753-7216	Contig53: 3216-4679	Contig54: 28243-29706	Contig114: 35973-37436	Contig22: 38589-40052	Contig7: 62590-64053	Contig70: 153630-155093	Contig347: 2016-3479	Contig11: 23364-24827	Contig239: 3237-4700	Contig1: 89193-90656	Contig1: 100758-102221	Contig1: 89194-90657	Contig4: 72191-73654	Contig135: 50120-51583	Contig125: 5199-6662	Contig203: 341-1804	Contig274: 4122-5585	Contig416: 3707-5170	Contig259: 110-1573	Contig261: 132-1595	Contig226: 4908-6371	Contig264: 4510-5973	Contig4: 4796-6259	Contig267: 268-1731
10	phosphoribosylformylglycinamidine synthase subunit PurL	Contig40: 1763-4033	Contig98: 28886-31156	Contig74: 278-2548	Contig40: 873-3143	Contig168: 5285-7555	Contig119: 5285-7555	Contig1: 4019417-4021687	Contig285: 5271-7541	Contig33: 1069-3339	Contig35: 36232-38502	Contig426: 1056-3326	Contig79: 5288-7558	Contig189: 1594-3864	Contig163: 5213-7483	Contig155: 5213-7483	Contig426: 5787-8087	Contig1: 1385746-1388016	Contig1: 5215351-5217621	Contig5: 13822-16092	Contig5: 776456-778726	Contig158: 79297-81567	Contig51: 79295-81565	Contig199: 51772-54042	Contig32: 3249-5519	Contig53: 712-2982	Contig54: 29940-32210	Contig114: 37680-39950	Contig22: 36181-38451	Contig7: 64191-66461	Contig70: 151222-153492		Contig11: 20832-23102	Contig239: 705-2975	Contig1: 90918-93188	Contig1: 102483-104753	Contig1: 90919-93189	Contig4: 73916-76186	Contig135: 51721-53991	Contig125: 7020-9290	Contig203: 2096-4366	Contig274: 1549-3819	Contig416: 986-3256	Contig259: 1737-4007	Contig261: 1759-4029	Contig226: 2474-4744	Contig264: 2076-4346	Contig4: 2242-4512	Contig267: 2015-4285
11	type II toxin-antitoxin system HicB family antitoxin				Contig99: 1959-2165					Contig463: 1361-1567	Contig14: 42260-42466	Contig114: 907-1113			Contig163: 7572-7772	Contig155: 7572-7772	Contig787: 43-243	Contig1: 1388105-1388305	Contig1: 5217710-5217910		Contig5: 776167-776367	Contig28: 13108-13314	Contig140: 1545-1751	Contig173: 2730-2936	Contig160: 2798-3004	Contig120: 19342-19548	Contig125: 13011-13217	Contig205: 1246-1452			Contig36: 29714-29920		Contig8: 48267-48473	Contig50: 62331-62537	Contig244: 3906-4112	Contig221: 3906-4112	Contig236: 3906-4112	Contig265: 3812-3974			Contig53: 4285-4491	Contig417: 624-830	Contig7: 29659-29865	Contig34: 20976-21182	Contig33: 20939-21145	Contig34: 21683-21889	Contig555: 624-830	Contig103: 708-914
12	type II toxin-antitoxin system HicA family toxin				Contig99: 2162-2368							Contig114: 1167-1316			Contig163: 7769-7975	Contig155: 7769-7975	Contig787: 240-446	Contig1: 1388302-1388508				Contig28: 12905-13111	Contig140: 1748-1954	Contig173: 2933-3139	Contig160: 3001-3207	Contig120: 19545-19751	Contig125: 12808-13014	Contig205: 1449-1655			Contig36: 29974-30123				Contig244: 3703-3909	Contig221: 3703-3909	Contig236: 3703-3909	Contig265: 3609-3815				Contig417: 421-627	Contig7: 29456-29662	Contig34: 21179-21385	Contig33: 21142-21348	Contig34: 21886-22092	Contig555: 421-627
13	hypothetical protein													Contig189: 614-799	Contig163: 8093-8278	Contig155: 8093-8278		Contig1: 1388626-1388811	Contig1: 5218325-5218510		Contig5: 775233-775418	Contig158: 82261-82446	Contig51: 82259-82444	Contig199: 54736-54921	Contig32: 2370-2555															Contig125: 9984-10169	Contig203: 5247-5432		Contig416: 94-291	Contig259: 4701-4886	Contig261: 4723-4908	Contig226: 1595-1780	Contig264: 1197-1382	Contig4: 1369-1548	Contig267: 4979-5164
14	Rpn family recombination-promoting nuclease/putative transposase	Contig40: 30-812	Contig98: 32117-32959			Contig355: 11270-11949	Contig246: 11287-11966	Contig1: 4013737-4014543	Contig285: 8451-9245					Contig189: 1-394	Contig163: 8491-9106	Contig155: 8491-9106		Contig1: 1389031-1389813	Contig1: 5218730-5219536	Contig5: 12107-12913	Contig5: 769202-770044																		Contig88: 1-596								Contig193: 1-401
15	XRE family transcriptional regulator												Contig1: 1291-1563					Contig1: 1390025-1390378			Contig5: 768612-768965
16	type II toxin-antitoxin system RelE/ParE family toxin	Contig1: 136507-136806	Contig251: 2715-3014										Contig1: 888-1187					Contig1: 1390482-1390781			Contig5: 768209-768508	Contig102: 10503-10802	Contig45: 10503-10802	Contig78: 1771-2070	Contig24: 55182-55481	Contig7: 49978-50277	Contig6: 49978-50277
17	CopG family transcriptional regulator	Contig1: 135077-135337	Contig251: 2452-2712		Contig87: 667-927					Contig96: 8140-8376	Contig94: 9791-10027	Contig706: 94-330	Contig1: 625-885	Contig117: 12206-12466				Contig1: 1390784-1391044			Contig5: 767946-768206	Contig102: 10805-11065	Contig45: 10805-11065	Contig78: 1508-1768	Contig24: 55484-55744	Contig7: 50280-50540	Contig6: 50280-50540	Contig155: 21973-22233
Region 19
1	hypothetical protein	Contig25: 15427-15837	Contig2: 60393-60803		Contig29: 2028-2438			Contig1: 3939617-3940027		Contig60: 17146-17547	Contig62: 17188-17589						Contig435: 21-422	Contig1: 1464180-1464590																					Contig28: 1987-2364				Contig11: 23693-24094	Contig18: 25729-26139	Contig16: 25702-26112	Contig156: 96-479	Contig309: 8436-8846		Contig447: 214-615
2	CHAT domain-containing protein	Contig25: 15918-19340	Contig2: 61426-64923			Contig116: 5998-9726	Contig340: 5987-9715		Contig132: 1-2024	Contig359: 1-3244				Contig21: 22385-25777	Contig5: 1914-5162	Contig5: 1914-5162		Contig1: 1464670-1468488		Contig21: 31320-34715	Contig5: 858847-862107																	Contig21: 17268-20534	Contig28: 1-1907			Contig18: 22753-26007				Contig345: 254-3757			Contig447: 709-3799
3	type II toxin-antitoxin system HicA family toxin	Contig25: 21612-21833		Contig86: 3186-3407											Contig5: 1567-1788	Contig5: 1567-1788	Contig436: 2436-2657	Contig1: 1468614-1468835	Contig1: 5295183-5295404	Contig21: 36073-36294																						Contig18: 22406-22627
4	type II toxin-antitoxin system HicB family antitoxin																	Contig1: 1468825-1469031				Contig84: 22792-22998	Contig129: 11275-11481	Contig121: 101235-101441	Contig29: 101294-101500	Contig54: 11255-11461	Contig55: 11255-11461	Contig47: 3512-3718		Contig33: 13749-13955										Contig169: 7383-7589	Contig1: 23628-23834	Contig18: 18035-18241		Contig249: 1188-1394	Contig252: 4854-5060	Contig437: 1858-2064	Contig309: 726-932	Contig220: 6410-6616	Contig542: 2134-2340
5	addiction module antidote protein, HigA family	Contig25: 20423-20737	Contig22: 1210-1524	Contig86: 1997-2311	Contig28: 12591-12905	Contig116: 3057-3371	Contig340: 3057-3371	Contig1: 3934605-3934919	Contig363: 3052-3366	Contig322: 2132-2446	Contig182: 3541-3855	Contig185: 3239-3553	Contig136: 12631-12945	Contig21: 25946-26260			Contig436: 1107-1421	Contig1: 1469384-1469698	Contig1: 5293994-5294308	Contig21: 34884-35198													Contig10: 73331-73645	Contig178: 3338-3652	Contig174: 8850-9164	Contig162: 8910-9224	Contig167: 6134-6448	Contig21: 21257-21571			Contig1: 20521-20835	Contig18: 21435-21731					Contig309: 4012-4308	Contig220: 3167-3481	Contig614: 752-1066
6	Toxin higB-1	Contig25: 20747-21028		Contig86: 2321-2602		Contig116: 2766-3047	Contig340: 2766-3047	Contig1: 3934314-3934595	Contig363: 2761-3042	Contig322: 2456-2737	Contig182: 3250-3531	Contig185: 3563-3844	Contig136: 12955-13236	Contig21: 26270-26551			Contig436: 1658-1852	Contig1: 1469708-1469989	Contig1: 5294318-5294599	Contig21: 35208-35489													Contig10: 73040-73321	Contig178: 3662-3943	Contig174: 9174-9455	Contig162: 9234-9515	Contig167: 5843-6124	Contig21: 21581-21862											Contig614: 461-742
7	type II toxin-antitoxin system HicA family toxin									Contig322: 3314-3526	Contig182: 2461-2673		Contig136: 11709-11921					Contig1: 1470566-1470778			Contig5: 862226-862438																	Contig21: 22339-22551
8	type II toxin-antitoxin system HicB family antitoxin									Contig322: 3519-3725	Contig182: 2262-2468		Contig136: 11914-12120		Contig124: 19951-20157	Contig243: 1553-1759		Contig1: 1470771-1470977	Contig1: 5311729-5311935	Contig21: 39077-39283	Contig5: 862431-862637																	Contig21: 22544-22750
9	hypothetical protein			Contig86: 1582-1914		Contig116: 1888-2148	Contig340: 1888-2148	Contig1: 3933436-3933696	Contig363: 1883-2143				Contig136: 15615-15875	Contig450: 624-884	Contig5: 515-775	Contig5: 515-775	Contig436: 3446-3685	Contig1: 1471501-1471761	Contig1: 5296193-5296426	Contig21: 37086-37346													Contig10: 72140-72400	Contig178: 4584-4844	Contig174: 10094-10354	Contig162: 10154-10414	Contig167: 4944-5204		Contig157: 30206-30466			Contig18: 17298-17558		Contig249: 1872-2132	Contig252: 4116-4376	Contig437: 1121-1381
10	PIN domain-containing protein					Contig116: 1479-1901	Contig340: 1479-1901	Contig1: 3933027-3933449					Contig136: 15862-16284	Contig450: 871-1293			Contig478: 36-371	Contig1: 1471748-1472170	Contig1: 5313257-5313679	Contig21: 37333-37755													Contig10: 71731-72153	Contig178: 4831-5253	Contig174: 10341-10763	Contig162: 10401-10823	Contig167: 4535-4957		Contig157: 29797-30219			Contig18: 16889-17311		Contig249: 2119-2541	Contig252: 3707-4129	Contig437: 712-1134
11	hypothetical protein		Contig22: 1699-2070		Contig28: 12045-12416	Contig116: 1060-1407	Contig340: 1060-1407	Contig1: 3932608-3932955	Contig363: 915-1262	Contig322: 4786-5133	Contig182: 821-1168	Contig186: 587-934	Contig136: 14226-14573	Contig450: 1365-1712	Contig124: 21060-21407	Contig243: 303-650	Contig478: 443-790	Contig1: 1472242-1472589	Contig1: 5312838-5313185	Contig21: 37827-38174																			Contig157: 29378-29725		Contig1: 21038-21385	Contig18: 20618-20965					Contig309: 3311-3658	Contig220: 3684-4031
12	hypothetical protein									Contig322: 5114-5410	Contig182: 544-840	Contig186: 915-1211		Contig450: 1693-1989	Contig124: 20783-21079	Contig243: 631-927	Contig478: 771-1067	Contig1: 1472570-1472866	Contig1: 5312561-5312857	Contig21: 38155-38451																			Contig157: 29101-29397		Contig1: 21366-21662	Contig18: 20341-20637					Contig309: 3034-3330	Contig220: 4012-4308
13	type II toxin-antitoxin system HicA family toxin	Contig31: 8458-8670	Contig91: 1124-1336		Contig187: 815-1027	Contig82: 9271-9483	Contig190: 9269-9481	Contig1: 5305433-5305645	Contig4: 32147-32359			Contig185: 4421-4633		Contig396: 2474-2686	Contig124: 20150-20362	Contig243: 1348-1560	Contig478: 1488-1700	Contig1: 1473287-1473499	Contig1: 5311928-5312140	Contig21: 38872-39084	Contig5: 1327937-1328149																			Contig169: 5510-5722	Contig1: 22538-22750					Contig345: 4258-4470
14	type II toxin-antitoxin system HicB family antitoxin	Contig31: 8259-8465	Contig91: 1329-1535		Contig187: 1020-1226	Contig82: 9072-9278	Contig190: 9070-9276	Contig1: 5305638-5305844	Contig4: 31948-32154					Contig396: 2679-2885			Contig696: 111-317	Contig1: 1473492-1473698			Contig5: 1328142-1328348									Contig33: 13128-13334										Contig169: 5715-5921	Contig1: 22743-22949	Contig18: 18813-19019		Contig249: 410-616	Contig252: 5632-5838	Contig437: 2636-2842	Contig309: 1504-1710	Contig220: 5632-5838	Contig542: 1356-1562
15	IS701-like element ISMae34 family transposase																	Contig1: 1474838-1476106
16	hypothetical protein																	Contig1: 1476073-1476261
17	IS630-like element ISMae23 family transposase																	Contig1: 1477568-1478725
18	IS630 family transposase																	Contig1: 1479270-1480313	Contig1: 5306283-5307326	Contig21: 47116-48159
19	transposase																	Contig1: 1480903-1482090
20	IS630-like element ISMae23 family transposase																	Contig1: 1483305-1484462
21	glucose-6-phosphate isomerase	Contig52: 25484-27058	Contig165: 5053-6627	Contig273: 130-1704	Contig199: 5345-6919	Contig87: 4586-6160	Contig60: 4579-6153	Contig1: 5076571-5078145	Contig458: 3454-5028	Contig180: 1312-2886	Contig258: 1312-2886	Contig701: 2952-4526	Contig120: 18692-20266	Contig351: 431-2005	Contig124: 16698-18272	Contig243: 3442-5016	Contig437: 1216-2790	Contig1: 1484930-1486504	Contig1: 5300104-5301678	Contig21: 41010-42584	Contig6: 101357-102931	Contig170: 66571-68145	Contig20: 2976-4550			Contig8: 5252-6826	Contig146: 2930-4504		Contig13: 4597-6171	Contig16: 12867-14441	Contig75: 96018-97592	Contig49: 1-1415	Contig2: 218000-219574	Contig111: 119321-120895	Contig31: 11656-13230	Contig31: 11656-13230	Contig34: 11656-13230	Contig53: 5725-7299	Contig217: 5250-6824		Contig36: 3724-5298	Contig221: 2033-3607	Contig69: 10630-12204	Contig158: 2094-3668	Contig160: 2094-3668	Contig158: 4910-6484	Contig66: 5601-7175	Contig85: 5097-6671	Contig263: 305-1879
22	FtsX-like permease family protein	Contig52: 24078-25292	Contig165: 3666-4880	Contig272: 3623-4837	Contig199: 7459-8673	Contig87: 6626-7840	Contig60: 6696-7910	Contig1: 5074660-5075874	Contig31: 1825-3039	Contig180: 3077-4291	Contig258: 3077-4291	Contig701: 1547-2761	Contig120: 17297-18508	Contig351: 2327-3538	Contig124: 15377-16591	Contig243: 5123-6337	Contig437: 2904-4118	Contig1: 1486618-1487832	Contig1: 5298677-5299891	Contig21: 42698-43912	Contig6: 103144-104358	Contig170: 68341-69555	Contig20: 1566-2780	Contig4: 79355-80569		Contig8: 3835-5049	Contig146: 1513-2727	Contig112: 13985-15199	Contig13: 3145-4359	Contig16: 14679-15893	Contig75: 97830-99044	Contig515: 575-1789	Contig126: 166-1380	Contig111: 121105-122319	Contig31: 10262-11476	Contig31: 10262-11476	Contig34: 10262-11476	Contig53: 4294-5508	Contig95: 7452-8666		Contig36: 5632-6846	Contig221: 4004-5218	Contig429: 1615-2829	Contig158: 4016-5230	Contig160: 4016-5230	Contig158: 3348-4562	Contig66: 3983-5197	Contig85: 3493-4707	Contig263: 2112-3326
23	DUF4214 domain-containing protein														Contig124: 12690-14093	Contig296: 2972-4375	Contig438: 900-1877	Contig1: 1489297-1490700		Contig21: 45284-46690
24	histidinol dehydrogenase	Contig52: 22816-24072	Contig165: 2404-3660	Contig272: 2361-3617	Contig199: 8679-9935	Contig87: 7846-9102	Contig60: 7916-9172	Contig1: 5073398-5074654	Contig31: 563-1819	Contig180: 4297-5553	Contig258: 4297-5553	Contig701: 285-1541	Contig120: 16032-17288	Contig351: 3547-4803	Contig124: 10068-11324	Contig296: 313-1569	Contig438: 3304-4560	Contig1: 1492127-1493383	Contig1: 5317157-5318413	Contig21: 49257-50513	Contig6: 104364-105620	Contig170: 69561-70817	Contig20: 304-1560	Contig4: 80575-81831	Contig31: 80563-81819	Contig8: 2573-3829	Contig146: 251-1507	Contig112: 15205-16461	Contig13: 201-1466	Contig24: 976-2241	Contig75: 100723-101988	Contig499: 1073-2338	Contig126: 1386-2642	Contig111: 122325-123581	Contig31: 9000-10256	Contig31: 9000-10256	Contig34: 9000-10256	Contig53: 3032-4288	Contig7: 2071-3327	Contig72: 13437-14681	Contig36: 6852-8108	Contig221: 5224-6480	Contig429: 353-1609	Contig158: 5236-6492	Contig160: 5236-6492	Contig158: 2086-3342	Contig66: 2721-3977	Contig85: 2231-3487	Contig263: 3332-4588
Region 20
1	phosphate ABC transporter ATP-binding protein	Contig118: 119-931	Contig219: 2838-3650	Contig219: 35-847	Contig54: 7-819					Contig202: 3707-4516	Contig208: 3707-4516	Contig258: 3729-4538	Contig47: 9131-9940	Contig424: 521-1312	Contig43: 17165-17977	Contig42: 25838-26650	Contig322: 25013-25822	Contig1: 1639322-1640131	Contig1: 5461293-5462102		Contig6: 3167-3976	Contig100: 417-1229	Contig67: 417-1229	Contig205: 436-1248	Contig132: 436-1248	Contig27: 533-1345	Contig27: 557-1369	Contig74: 27495-28304	Contig2: 257370-258179	Contig156: 508-1317	Contig46: 1165-1956	Contig57: 1564-2373	Contig66: 191-1003	Contig116: 21027-21839	Contig193: 1903-2715	Contig180: 1871-2683	Contig185: 1857-2669	Contig165: 14800-15612	Contig81: 1571-2383		Contig35: 3337-4149	Contig50: 10742-11554	Contig12: 3775-4587	Contig206: 3685-4497	Contig206: 3710-4522	Contig200: 3674-4486	Contig304: 3877-4686	Contig305: 3847-4656	Contig331: 4237-5046
2	phosphate ABC transporter permease PstA	Contig118: 940-1824	Contig219: 1945-2829	Contig219: 856-1740	Contig54: 828-1712					Contig202: 2811-3695	Contig208: 2811-3695	Contig258: 4550-5434	Contig47: 8235-9119	Contig424: 1342-2226	Contig43: 16272-17156	Contig42: 24945-25829	Contig322: 24117-25001	Contig1: 1640143-1641027	Contig1: 5462114-5462998		Contig6: 3988-4872	Contig100: 1238-2122	Contig67: 1238-2122	Contig205: 1257-2141	Contig132: 1257-2141	Contig27: 1354-2238	Contig27: 1378-2262	Contig74: 26599-27483	Contig2: 256474-257358	Contig156: 1329-2213	Contig46: 1986-2870	Contig57: 2385-3269			Contig193: 2724-3608	Contig180: 2692-3576	Contig185: 2678-3562	Contig165: 13907-14791	Contig81: 2392-3276		Contig35: 4158-5042	Contig50: 9849-10733	Contig12: 2882-3766	Contig206: 4506-5390	Contig206: 4531-5415	Contig200: 4495-5379	Contig304: 2981-3865	Contig305: 2951-3835	Contig331: 3341-4225
3	phosphate ABC transporter permease subunit PstC	Contig118: 1829-2803	Contig219: 966-1940	Contig219: 1745-2719	Contig54: 1717-2691					Contig202: 1832-2806	Contig208: 1832-2806	Contig258: 5439-6413	Contig47: 7256-8230	Contig424: 2231-3205	Contig43: 15293-16267	Contig42: 23966-24940	Contig322: 23138-24112	Contig1: 1641032-1642006	Contig1: 5463003-5463977		Contig6: 4877-5851	Contig100: 2127-3101	Contig67: 2127-3101			Contig27: 2243-3217	Contig27: 2267-3241		Contig2: 255495-256469	Contig156: 2218-3192	Contig46: 2875-3849	Contig57: 3274-4248			Contig193: 3613-4587	Contig180: 3581-4555	Contig185: 3567-4541	Contig165: 12928-13902	Contig81: 3281-4255		Contig35: 5047-6021	Contig50: 8870-9844	Contig12: 1904-2878	Contig206: 5395-6369	Contig206: 5420-6394	Contig200: 5384-6358	Contig304: 2002-2976	Contig305: 1972-2946	Contig331: 2363-3337
4	phosphate ABC transporter substrate-binding protein PstS	Contig23: 56768-57781	Contig177: 458-1471	Contig738: 680-1693	Contig458: 7276-8289					Contig202: 427-1440	Contig208: 427-1440	Contig258: 6805-7818	Contig47: 5850-6863	Contig213: 166-1179	Contig43: 14104-15117	Contig42: 22777-23790	Contig322: 21949-22962	Contig1: 1642400-1643413	Contig1: 5464370-5465383		Contig6: 6147-7160	Contig100: 3276-4289	Contig67: 3276-4289			Contig27: 3392-4405	Contig27: 3416-4429		Contig2: 254306-255319	Contig156: 3368-4381	Contig46: 4025-5038	Contig57: 4424-5437			Contig193: 4979-5992	Contig180: 4947-5960	Contig185: 4933-5946	Contig165: 11524-12537			Contig35: 6196-7209	Contig50: 7681-8694	Contig12: 715-1728	Contig206: 6545-7558	Contig206: 6570-7583	Contig200: 6534-7547	Contig304: 730-1743	Contig305: 730-1743	Contig331: 1085-2098
5	hypothetical protein	Contig23: 27189-27455	Contig85: 1639-1905	Contig743: 2262-2528	Contig453: 3564-3830					Contig213: 9670-9936	Contig219: 9671-9937	Contig258: 8460-8726	Contig172: 8648-8914	Contig213: 1600-1866	Contig43: 13417-13683	Contig42: 22090-22356	Contig322: 21262-21528	Contig1: 1643835-1644101	Contig1: 5465805-5466071		Contig6: 8803-9069														Contig71: 28996-29262	Contig69: 29008-29274	Contig70: 28923-29189	Contig165: 9471-9737		Contig188: 9328-9594			Contig218: 7191-7445	Contig209: 293-547		Contig208: 293-547			Contig331: 175-441
Region 21
1	IS630-like element ISMae24 family transposase																	Contig1: 1817962-1818960
2	NYN domain-containing protein		Contig165: 12879-13628	Contig534: 5076-5825						Contig74: 10137-10886	Contig74: 10137-10886	Contig745: 1206-1955	Contig222: 6600-7349					Contig1: 1819670-1820419	Contig1: 5650897-5651646	Contig30: 30652-31401	Contig4: 1780884-1781633					Contig71: 12337-13086	Contig72: 12337-13086	Contig215: 3979-4728															Contig69: 3432-4181	Contig254: 1839-2588	Contig257: 1868-2617	Contig240: 1828-2577	Contig525: 672-1421	Contig533: 671-1420	Contig546: 1181-1930
3	IS630-like element ISMae27 family transposase																	Contig1: 1820739-1821809
4	molecular chaperone DnaJ	Contig52: 33850-34749	Contig165: 13892-14791	Contig534: 3912-4811	Contig198: 1746-2645					Contig74: 8973-9872	Contig74: 8973-9872	Contig745: 2220-3119	Contig222: 5437-6336	Contig4: 38153-39052	Contig257: 908-1807	Contig252: 908-1807	Contig388: 1851-2750	Contig1: 1821911-1822810	Contig1: 5654568-5655467	Contig30: 29406-30305	Contig4: 1779638-1780537	Contig133: 26985-27884	Contig93: 8412-9311	Contig26: 8571-9470	Contig156: 8579-9478	Contig71: 11174-12073	Contig72: 11174-12073	Contig215: 2863-3762	Contig17: 55327-56226	Contig63: 9759-10658	Contig53: 11342-12247	Contig16: 18914-19813			Contig2: 45377-46282	Contig2: 45377-46282	Contig2: 67932-68837			Contig177: 13396-14295	Contig90: 900-1799	Contig73: 11089-11988	Contig69: 2186-3085				Contig321: 2028-2927	Contig316: 2028-2927	Contig23: 16299-17198
5	serine/threonine protein kinase	Contig52: 34840-36306	Contig165: 14882-16354	Contig534: 2367-3821	Contig198: 196-1656			Contig1: 5085404-5086849	Contig104: 72-1538	Contig74: 7434-8882	Contig74: 7434-8882	Contig745: 3210-4658	Contig222: 3895-5346	Contig4: 36611-38062	Contig257: 1898-3373	Contig252: 1898-3373	Contig388: 2841-4298	Contig1: 1822901-1824382	Contig1: 5655558-5657009	Contig30: 27834-29315	Contig4: 1778072-1779547	Contig133: 25434-26894	Contig93: 9402-10862	Contig26: 7020-8480	Contig156: 7028-8488	Contig71: 9635-11083	Contig72: 9635-11083	Contig215: 1312-2772	Contig17: 53752-55236	Contig63: 8184-9668	Contig53: 9767-11242	Contig16: 17339-18823	Contig3: 85089-86564	Contig125: 128525-130000	Contig2: 46367-47818	Contig2: 46367-47818	Contig2: 68922-70373	Contig211: 1462-2925	Contig63: 1357-2829		Contig90: 1890-3350	Contig73: 9532-10998	Contig69: 635-2095	Contig254: 3786-5240	Contig257: 3815-5269	Contig240: 3775-5229	Contig321: 477-1937	Contig316: 477-1937	Contig23: 14742-16208
6	transposase																	Contig1: 1824429-1825652
7	DUF2281 domain-containing protein		Contig256: 4842-5069	Contig274: 225-452									Contig222: 2727-2954	Contig4: 35447-35674	Contig342: 1036-1263	Contig330: 1036-1263	Contig527: 334-561	Contig1: 1826840-1827067	Contig1: 5658462-5658689	Contig30: 26174-26401	Contig4: 1776904-1777131	Contig3: 34911-35138	Contig42: 19274-19501	Contig121: 19248-19475	Contig29: 19254-19481								Contig3: 83407-83634	Contig125: 126843-127070	Contig2: 49273-49500	Contig2: 49273-49500	Contig2: 71828-72055	Contig211: 4380-4607		Contig244: 3164-3391		Contig212: 1426-1653	Contig282: 397-624	Contig339: 1430-1657	Contig338: 1427-1654	Contig311: 3108-3335	Contig125: 4995-5222	Contig208: 2216-2443	Contig149: 6816-7043
8	hypothetical protein												Contig222: 2033-2407	Contig4: 34753-35127	Contig342: 342-716	Contig330: 342-716	Contig389: 127-504	Contig1: 1827387-1827761	Contig1: 5659320-5659694	Contig30: 25121-25498	Contig4: 1776084-1776458												Contig3: 82713-83087	Contig125: 125789-126166	Contig2: 49820-50194	Contig2: 49820-50194	Contig2: 72375-72749	Contig211: 4927-5301				Contig385: 2926-3300					Contig7: 23324-23698	Contig5: 23316-23690	Contig264: 1420-1794
9	hypothetical protein												Contig222: 1677-2030	Contig4: 34397-34750			Contig389: 507-860	Contig1: 1827764-1828117	Contig1: 5659697-5660050	Contig30: 24765-25118	Contig4: 1775728-1776081												Contig3: 82357-82710	Contig125: 125433-125786	Contig2: 50197-50550	Contig2: 50197-50550	Contig2: 72752-73105	Contig211: 5304-5657											Contig264: 1797-2150
10	hypothetical protein					Contig162: 1985-2215	Contig109: 1985-2215	Contig1: 2904731-2904961	Contig105: 510-740				Contig38: 514-744	Contig4: 32112-32342	Contig149: 2499-2729	Contig141: 2499-2729	Contig389: 2113-2343	Contig1: 1829468-1829698	Contig1: 5662077-5662307	Contig30: 23284-23514	Contig4: 1774434-1774664												Contig3: 80929-81159	Contig125: 124006-124236	Contig2: 51802-52032	Contig2: 51802-52032	Contig2: 74357-74587	Contig93: 311-541	Contig26: 9528-9758				Contig464: 1309-1539	Contig519: 1101-1331	Contig519: 1434-1664	Contig503: 1434-1664	Contig541: 765-995	Contig542: 609-839
11	IS630-like element ISMae21 family transposase																	Contig1: 1829857-1830705
Region 22
1	IS630 family transposase																	Contig1: 1842608-1843557
2	ISL3 family transposase																	Contig1: 1844126-1845280
3	hypothetical protein																Contig392: 105-482	Contig1: 1845564-1845941
4	DUF2283 domain-containing protein																	Contig1: 1846331-1846534	Contig1: 5675338-5675541																									Contig93: 1-126					Contig652: 1-177
5	hypothetical protein																	Contig1: 1846524-1846790	Contig1: 5675531-5675797			Contig45: 33691-33957	Contig109: 33734-34000	Contig51: 20173-20439	Contig154: 20188-20454	Contig102: 7692-7958	Contig105: 18713-18979													Contig168: 7862-8062	Contig87: 2074-2340			Contig251: 5889-6155	Contig254: 5889-6155	Contig238: 5889-6155	Contig216: 1-192	Contig214: 1-192	Contig466: 3193-3459
6	hypothetical protein	Contig3: 14918-15151	Contig97: 28852-29085	Contig280: 5049-5282	Contig494: 3029-3262	Contig28: 2445-2678	Contig71: 2445-2678	Contig1: 2569312-2569545	Contig155: 18382-18573	Contig163: 7913-8146	Contig170: 7913-8146	Contig366: 1507-1740			Contig232: 519-752	Contig224: 519-752	Contig392: 15942-16175	Contig1: 1847098-1847352	Contig1: 5676105-5676359	Contig83: 1844-2077		Contig45: 43305-43538	Contig109: 43341-43574	Contig51: 10608-10841	Contig154: 10624-10857	Contig102: 17338-17571	Contig105: 9100-9333	Contig183: 33320-33553	Contig43: 17551-17805	Contig12: 1763-2017	Contig75: 126796-127050		Contig39: 25266-25499	Contig52: 15684-15917	Contig53: 15707-15961	Contig53: 15707-15961	Contig73: 3352-3606	Contig166: 6445-6678	Contig48: 2895-3149	Contig168: 5202-5435		Contig295: 2247-2480	Contig187: 7003-7236	Contig168: 4585-4818	Contig171: 4559-4792	Contig170: 4555-4788	Contig548: 1217-1450	Contig401: 295-528	Contig238: 5699-5932
7	hypothetical protein																	Contig1: 1847413-1847592	Contig1: 5676420-5676599																				Contig48: 2659-2862
8	hypothetical protein	Contig3: 35640-35873	Contig363: 1004-1237		Contig491: 1903-2136					Contig39: 440-673	Contig40: 440-673	Contig812: 16-249						Contig1: 1847660-1847893	Contig1: 5676667-5676900		Contig4: 1764839-1765072	Contig45: 38186-38419	Contig109: 38222-38455	Contig51: 15727-15960	Contig154: 15743-15976	Contig102: 12219-12452	Contig105: 14219-14452												Contig48: 2358-2591	Contig286: 756-956
9	IS5-like element ISMae4 family transposase																	Contig1: 1848286-1849143
10	hypothetical protein																	Contig1: 1849918-1850715	Contig1: 5677704-5678501
11	DUF2442 domain-containing protein	Contig3: 31320-31658	Contig183: 530-868	Contig277: 429-767	Contig492: 533-871	Contig187: 14925-15263	Contig218: 14922-15260	Contig1: 2550161-2550538		Contig39: 2948-3286	Contig40: 2948-3286		Contig38: 11442-11780				Contig575: 231-569	Contig1: 1851288-1851626	Contig1: 5679074-5679412	Contig30: 13237-13575	Contig4: 1762347-1762685								Contig43: 15567-15905	Contig173: 13601-13939	Contig75: 124773-125150			Contig230: 11257-11595	Contig53: 13723-14061	Contig53: 13723-14061	Contig73: 5252-5590		Contig48: 85-423	Contig73: 16332-16670	Contig39: 173-511	Contig55: 10607-10945					Contig338: 2804-3142	Contig340: 2835-3173	Contig286: 2232-2570
12	DUF4160 domain-containing protein	Contig3: 31148-31366	Contig183: 822-1040	Contig277: 721-939	Contig492: 825-1043	Contig187: 14753-14971	Contig218: 14750-14968			Contig39: 3240-3458	Contig40: 3240-3458	Contig779: 15122-15379	Contig38: 11734-11952				Contig575: 523-741	Contig1: 1851580-1851798	Contig1: 5679366-5679584	Contig30: 13065-13283	Contig4: 1762136-1762393								Contig43: 15395-15613	Contig173: 13429-13647				Contig230: 11549-11767	Contig53: 13551-13769	Contig53: 13551-13769	Contig73: 5544-5762		Contig118: 17676-17869	Contig73: 16624-16842	Contig39: 465-683	Contig55: 10435-10653							Contig286: 2524-2742
Region 23
1	hypothetical protein																	Contig1: 1865602-1866120	Contig1: 5693386-5693904											Contig136: 9508-10071		Contig80: 2997-3560
2	DUF4160 domain-containing protein	Contig3: 12779-13027	Contig97: 26713-26961	Contig280: 7173-7421	Contig494: 1100-1348	Contig28: 1705-1953	Contig71: 1705-1953	Contig1: 2568572-2568820	Contig155: 17642-17890	Contig388: 366-614	Contig405: 366-614	Contig767: 1949-2197	Contig166: 19603-19851		Contig197: 6679-6927	Contig188: 6679-6927		Contig1: 1866455-1866703	Contig1: 5694239-5694487			Contig45: 37623-37871	Contig109: 37659-37907	Contig51: 16275-16523	Contig154: 16291-16539	Contig102: 11656-11904	Contig105: 14767-15015	Contig183: 35400-35648							Contig42: 20899-21147	Contig41: 20966-21214	Contig41: 20875-21123	Contig166: 9508-9756	Contig128: 4812-5060	Contig168: 3873-4121	Contig39: 17058-17306	Contig55: 14987-15235		Contig251: 3690-3938	Contig254: 3690-3938	Contig238: 3690-3938
3	DUF2442 domain-containing protein	Contig3: 12529-12774	Contig97: 26463-26708	Contig280: 7426-7671	Contig494: 1353-1598			Contig1: 2568825-2569070	Contig155: 17895-18140	Contig388: 619-864	Contig405: 619-864	Contig767: 1699-1944	Contig166: 19856-20101		Contig197: 6429-6674	Contig188: 6429-6674		Contig1: 1866708-1866953	Contig1: 5694492-5694737		Contig4: 1736710-1736955	Contig45: 37367-37618	Contig109: 37403-37654	Contig51: 16528-16779	Contig154: 16544-16795	Contig102: 11400-11651	Contig105: 15020-15271	Contig183: 35150-35395							Contig42: 20649-20894	Contig41: 20716-20961	Contig41: 20625-20870	Contig166: 9761-10006	Contig128: 5065-5310		Contig39: 17311-17556	Contig55: 15240-15491		Contig251: 3943-4194	Contig254: 3943-4194	Contig238: 3943-4194
4	helix-turn-helix domain-containing protein									Contig427: 239-1377					Contig201: 12-1150	Contig191: 12-1150		Contig1: 1867658-1868796																								Contig588: 75-1213
5	ISL3-like element ISMae36 family transposase																	Contig1: 1870259-1871473
6	tryptophan synthase subunit alpha	Contig30: 653-1447	Contig265: 2706-3500	Contig262: 2788-3582	Contig208: 9787-10581	Contig17: 290-1084	Contig13: 290-1084	Contig1: 4958305-4959051	Contig351: 144-938	Contig255: 2780-3574	Contig264: 9212-10006	Contig834: 1663-2457	Contig55: 176-970	Contig381: 962-1756	Contig303: 5240-6034	Contig293: 2949-3743	Contig39: 1517-2311	Contig1: 1872054-1872848	Contig1: 968204-968998	Contig39: 48354-49148	Contig6: 213726-214520	Contig45: 2727-3521	Contig109: 2727-3521			Contig58: 812-1606	Contig52: 2937-3731		Contig8: 111212-112006	Contig131: 11995-12789	Contig26: 12478-13272	Contig520: 614-1408	Contig173: 5349-6143	Contig63: 2065-2859	Contig309: 308-1102	Contig120: 13802-14596	Contig215: 1236-2030	Contig235: 2931-3725	Contig215: 16046-16840		Contig155: 1574-2368	Contig224: 2523-3317	Contig303: 7747-8541	Contig288: 3550-4344	Contig220: 3550-4344	Contig178: 2687-3481	Contig291: 2101-2895	Contig171: 2638-3432	Contig273: 2817-3611
7	glycosyltransferase family 2 protein		Contig265: 1527-2444	Contig262: 1414-2331	Contig730: 225-1142	Contig17: 1492-2409	Contig13: 1461-2378	Contig1: 4956930-4957847	Contig250: 231-1148	Contig255: 1509-2426	Contig264: 10360-11277	Contig834: 2719-3636		Contig381: 2021-2938	Contig303: 4058-4975	Contig293: 1767-2684	Contig39: 195-1112	Contig1: 1873310-1874227	Contig1: 969460-970377	Contig39: 49413-50330	Contig6: 214781-215698	Contig45: 1546-2463	Contig109: 1546-2463	Contig49: 25623-26540	Contig144: 1833-2750		Contig52: 1756-2673	Contig273: 5825-6742	Contig8: 110030-110947		Contig26: 13537-14454		Contig173: 6407-7324	Contig63: 3123-4040		Contig120: 12621-13538	Contig215: 2294-3211	Contig235: 1749-2666	Contig215: 14868-15785		Contig155: 2633-3550	Contig224: 1341-2258	Contig303: 8806-9723		Contig220: 4609-5526	Contig178: 1505-2422	Contig291: 3160-4077	Contig171: 1456-2373	Contig273: 3876-4793
8	IS30 family transposase																	Contig1: 1874286-1875272	Contig1: 970436-971422
9	IS701-like element ISMae34 family transposase																	Contig1: 1876960-1878228
10	IS701-like element ISMae34 family transposase																	Contig1: 1880244-1881512
11	IS1634 family transposase																	Contig1: 1881671-1883329		Contig39: 46049-47707
12	ABC transporter permease	Contig132: 1-1009	Contig265: 280-1305	Contig262: 167-1192	Contig604: 165-1190		Contig346: 5271-6296	Contig1: 4955691-4956716	Contig404: 22-1047	Contig255: 285-1310	Contig264: 11476-12501	Contig834: 3835-4860		Contig381: 3137-4162	Contig365: 488-1513	Contig358: 492-1517	Contig670: 423-1448	Contig1: 1884348-1885373	Contig1: 5698560-5699585	Contig82: 1458-2483	Contig6: 215912-216937	Contig45: 360-1385	Contig109: 360-1385	Contig49: 26988-28013	Contig144: 360-1385	Contig203: 283-1308	Contig52: 283-1308		Contig8: 108779-109804		Contig26: 14680-15705		Contig173: 7538-8563	Contig63: 4254-5279	Contig288: 356-1381	Contig120: 11143-12168	Contig215: 3664-4689	Contig235: 271-1296			Contig155: 3756-4781	Contig224: 155-1180	Contig303: 9884-10909	Contig558: 446-1471	Contig220: 5687-6712	Contig178: 319-1344	Contig291: 4238-5263	Contig171: 270-1295	Contig273: 4954-5979
13	DUF2288 domain-containing protein	Contig108: 1810-2100	Contig15: 155-445		Contig236: 24254-24544	Contig12: 226-516	Contig122: 226-516	Contig1: 4348395-4348685	Contig239: 89-379	Contig181: 117-407	Contig190: 117-407	Contig652: 20213-20503	Contig101: 141-431	Contig568: 105-395	Contig12: 33458-33748	Contig12: 33430-33720	Contig451: 385-675	Contig1: 1890758-1891048	Contig1: 5708262-5708552	Contig40: 319-609	Contig4: 471899-472189	Contig188: 45998-46288	Contig69: 17772-18062	Contig75: 8873-9163	Contig6: 46231-46521	Contig12: 17220-17510	Contig10: 17220-17510	Contig144: 16786-17076	Contig2: 51901-52191	Contig128: 14993-15283	Contig2: 189977-190267	Contig73: 5979-6269	Contig50: 22144-22434	Contig185: 6260-6550	Contig115: 6225-6515	Contig108: 6218-6508	Contig114: 6215-6505	Contig31: 18975-19265	Contig142: 20455-20745	Contig88: 22332-22622	Contig81: 4014-4304	Contig6: 28788-29078	Contig678: 155-445	Contig42: 142-432	Contig42: 142-432	Contig514: 203-493	Contig500: 121-411	Contig339: 121-411	Contig349: 4712-5002
14	pyridoxal phosphate-dependent aminotransferase family protein			Contig89: 2580-3902														Contig1: 1893968-1895290	Contig1: 5718528-5719844																							Contig6: 17441-18757	Contig17: 18179-19501	Contig42: 10478-11794	Contig42: 10473-11789	Contig37: 23346-24662
15	hypothetical protein			Contig89: 4000-5118														Contig1: 1895388-1896506																Contig162: 616-1734									Contig17: 16963-18081
16	hypothetical protein			Contig89: 5129-5797										Contig479: 887-1555				Contig1: 1896517-1897185																Contig162: 1745-2413									Contig17: 16284-16952
17	SDR family NAD(P)-dependent oxidoreductase			Contig89: 5794-6699										Contig479: 1552-2457				Contig1: 1897182-1898087																Contig162: 2410-3315									Contig17: 15382-16287
Region 24
1	IS630-like element ISMae23 family transposase																	Contig1: 1989151-1990308	Contig1: 5813981-5815138
2	ISL3 family transposase																	Contig1: 1990752-1991966
3	IS30 family transposase																	Contig1: 1995138-1996124	Contig1: 5819967-5820953
4	hypothetical protein			Contig228: 174-485														Contig1: 1996098-1996391	Contig1: 5820927-5821220			Contig28: 6399-6671	Contig140: 8208-8480	Contig173: 9377-9649	Contig160: 9384-9656	Contig120: 25873-26145	Contig125: 6394-6666	Contig205: 7825-8097	Contig17: 108589-108900	Contig183: 45613-45924			Contig8: 42657-42938	Contig67: 1708-1980
5	transposase									Contig290: 11017-11382		Contig873: 129-392		Contig89: 2574-2954				Contig1: 1996336-1996716	Contig1: 5821165-5821545
6	IS701-like element ISMae34 family transposase																	Contig1: 1998929-2000197
7	transposase											Contig117: 89-445						Contig1: 2002222-2002632	Contig1: 5825766-5826176
8	IS630 family transposase																	Contig1: 2003453-2004496
9	IS630-like element ISMae27 family transposase																	Contig1: 2005197-2006267
10	hypothetical protein	Contig36: 20149-20421	Contig35: 8704-8976	Contig337: 184-456	Contig419: 3083-3355				Contig280: 12325-12597	Contig19: 707-979	Contig234: 707-979	Contig457: 216-488	Contig211: 18839-19111	Contig45: 10363-10635	Contig305: 1379-1651	Contig295: 1002-1274	Contig207: 15873-16145	Contig1: 2007251-2007523	Contig1: 5829456-5829728	Contig75: 4887-5159	Contig4: 1064949-1065221	Contig89: 8668-8940	Contig124: 8651-8923	Contig187: 30842-31114	Contig7: 30842-31114	Contig16: 8565-8837	Contig15: 8577-8849	Contig261: 31639-31911	Contig4: 220450-220722	Contig175: 1729-2001									Contig69: 1-273	Contig248: 6586-6858	Contig52: 1131-1403	Contig28: 9395-9667	Contig323: 2392-2664	Contig99: 15544-15816	Contig100: 15554-15826	Contig2: 59826-60098	Contig124: 8084-8356	Contig136: 1174-1446	Contig501: 1297-1569
11	transposase			Contig347: 1139-1489		Contig222: 307-714	Contig62: 307-714			Contig19: 128-478	Contig234: 128-478		Contig211: 18260-18610		Contig305: 1880-2230	Contig295: 1503-1853	Contig207: 15294-15644	Contig1: 2007752-2008102		Contig75: 4308-4658												Contig551: 1-451							Contig39: 10777-11127		Contig9: 13816-14290
12	ISAzo13 family transposase																	Contig1: 2009012-2010234
13	hypothetical protein																	Contig1: 2010326-2010589
14	1-acyl-sn-glycerol-3-phosphate acyltransferase			Contig347: 2420-2902		Contig222: 1645-2286	Contig62: 1645-2286			Contig344: 1033-1674	Contig358: 2124-2765		Contig211: 16700-17329		Contig205: 7907-8548	Contig195: 7929-8570	Contig207: 13881-14363	Contig1: 2010631-2011197		Contig75: 2736-3377																			Contig39: 12058-12651
15	phosphatidate cytidylyltransferase			Contig347: 3058-4014		Contig222: 2283-3239	Contig62: 2283-3239			Contig344: 1671-2627	Contig358: 1171-2127		Contig211: 15735-16691		Contig205: 6954-7910	Contig195: 6976-7932	Contig207: 12769-13725	Contig1: 2011269-2012225		Contig75: 1783-2739																			Contig39: 12696-13652
16	CDP-alcohol phosphatidyltransferase family protein			Contig347: 3989-4621		Contig222: 3214-3846	Contig62: 3214-3846			Contig344: 2602-3234	Contig358: 564-1196		Contig211: 15128-15760		Contig205: 6347-6979	Contig195: 6369-7001	Contig207: 12162-12794	Contig1: 2012200-2012832		Contig75: 1176-1808																			Contig39: 13627-14259
Region 25
1	tetratricopeptide repeat protein		Contig83: 9938-11071		Contig416: 195-947										Contig48: 5284-6417	Contig48: 5298-6431		Contig1: 2225848-2226981	Contig1: 183391-184524	Contig3: 105959-107092																			Contig57: 61500-62660	Contig203: 8426-9586									Contig313: 456-1589
2	tetratricopeptide repeat protein																	Contig1: 2227608-2228336
3	IS630-like element ISMae21 family transposase																	Contig1: 2228421-2229269
4	type II toxin-antitoxin system PemK/MazF family toxin														Contig48: 7653-7988	Contig48: 7667-8002		Contig1: 2229364-2229699		Contig3: 104361-104720																			Contig57: 59956-60291	Contig203: 10795-11130									Contig313: 2825-3160
5	DUF2281 domain-containing protein		Contig83: 12449-12658		Contig416: 2810-3019										Contig48: 7993-8202	Contig48: 8007-8216		Contig1: 2229704-2229913	Contig1: 185905-186114	Contig3: 104171-104380																			Contig57: 59742-59951	Contig203: 11135-11344									Contig313: 3165-3374
6	CHAT domain-containing protein		Contig83: 12791-14740		Contig416: 3152-5854										Contig48: 8321-11482	Contig48: 8335-11496		Contig1: 2230218-2232899																					Contig57: 57288-59609										Contig313: 3521-5607
7	hypothetical protein																	Contig1: 2235494-2235691
8	DUF433 domain-containing protein																	Contig1: 2235852-2236169
9	hypothetical protein																	Contig1: 2236166-2236513
10	HNH endonuclease														Contig48: 12870-13301	Contig48: 12884-13315		Contig1: 2236609-2237040
11	hypothetical protein				Contig416: 6809-7195										Contig48: 13302-13688	Contig48: 13316-13702		Contig1: 2237041-2237427
12	IS1380-like element ISMae9 family transposase																	Contig1: 2238032-2239516
13	hypothetical protein																	Contig1: 2239745-2240059
14	IS701-like element ISMae34 family transposase																	Contig1: 2240067-2241335
15	CHAT domain-containing protein																	Contig1: 2241507-2243948																															Contig12: 204-2225
16	filamentous hemagglutinin N-terminal domain-containing protein																	Contig1: 2243948-2246341																															Contig12: 2784-5330
17	hypothetical protein																	Contig1: 2246576-2246923
18	IS1634 family transposase																	Contig1: 2247065-2248723
19	ShlB/FhaC/HecB family hemolysin secretion/activation protein																	Contig1: 2248865-2250493
20	caspase family protein		Contig207: 87-1721		Contig560: 11-1282										Contig48: 17599-19869	Contig48: 17613-19883		Contig1: 2251373-2253016		Contig3: 90326-92599																			Contig57: 49672-51924								Contig38: 893-3148	Contig90: 962-3217	Contig12: 8388-10643
Region 26
1	hypothetical protein	Contig24: 43907-44791						Contig1: 3735173-3736069										Contig1: 2309616-2310488	Contig1: 256309-257181	Contig3: 28622-29506	Contig4: 667617-668513								Contig15: 103636-104472		Contig35: 11759-12595
2	IS630-like element ISMae21 family transposase																	Contig1: 2311297-2312145
3	hypothetical protein																	Contig1: 2312294-2313154
4	hypothetical protein	Contig24: 45669-46499				Contig239: 14374-15132		Contig1: 3734298-3735176		Contig117: 1-223	Contig121: 10578-10800			Contig756: 1-632			Contig485: 4087-4776	Contig1: 2313151-2313969	Contig1: 258035-258853	Contig3: 27924-28625	Contig4: 665885-666763					Contig60: 21850-22366			Contig15: 105302-106132		Contig35: 10854-11762	Contig25: 1-253	Contig18: 69970-70539	Contig193: 26903-27775	Contig40: 1-204	Contig38: 1-204	Contig39: 1-204							Contig29: 21473-21932	Contig45: 19243-19702	Contig99: 19079-19538	Contig187: 1-204	Contig596: 1-204	Contig637: 1876-2248
5	IS1634 family transposase																	Contig1: 2314156-2315754
6	hypothetical protein																	Contig1: 2316077-2316496	Contig1: 260961-261380																							Contig136: 12500-12919
7	hypothetical protein																	Contig1: 2316480-2316839	Contig1: 261364-261723		Contig4: 671249-671608																					Contig136: 12903-13262
8	hypothetical protein																	Contig1: 2316885-2317313	Contig1: 261769-262242		Contig4: 670775-671203																					Contig136: 13308-13778
9	hypothetical protein																	Contig1: 2317494-2318390	Contig1: 262377-263273		Contig4: 669379-670215
10	hypothetical protein																	Contig1: 2318387-2319241	Contig1: 263270-264124
11	alanine--tRNA ligase	Contig24: 46571-49195	Contig6: 314-2938	Contig182: 173-2797	Contig426: 855-3479	Contig239: 11678-14302	Contig326: 11674-14298	Contig1: 3731602-3734226	Contig210: 163-2787	Contig73: 211-2835	Contig73: 350-2974	Contig379: 1827-4451	Contig164: 39972-42596	Contig364: 411-3035	Contig31: 295-2919	Contig31: 295-2919	Contig485: 5190-7814	Contig1: 2319313-2321937	Contig1: 264196-266820	Contig3: 22395-25019	Contig4: 663189-665813	Contig60: 323-2947				Contig18: 984-3608	Contig17: 318-2942		Contig15: 106204-108828	Contig30: 216-2840	Contig35: 7510-10134	Contig126: 7331-9955	Contig18: 71051-73675	Contig53: 8392-11016	Contig103: 338-2962	Contig98: 338-2962	Contig102: 338-2962	Contig109: 472-3096	Contig181: 12838-15462		Contig233: 56838-59462	Contig406: 2908-5523	Contig290: 2916-5540	Contig319: 1777-4401	Contig323: 1777-4401	Contig271: 2955-5579	Contig241: 3743-6367	Contig242: 3730-6354	Contig247: 618-3242
12	hypothetical protein	Contig5: 75687-75962	Contig4: 50026-50301	Contig393: 776-1051	Contig668: 2319-2594			Contig1: 3663862-3664080	Contig439: 2479-2754	Contig242: 92-367	Contig250: 92-367	Contig279: 5017-5292	Contig197: 32745-33020	Contig438: 162-437			Contig56: 2104-2301	Contig1: 2322070-2322345			Contig4: 758430-758705	Contig60: 3081-3356		Contig179: 182-457				Contig226: 372-647	Contig47: 4832-5107		Contig2: 40098-40373	Contig395: 577-852	Contig4: 66652-66927	Contig97: 13650-13925	Contig103: 3096-3371	Contig98: 3096-3371	Contig102: 3096-3371	Contig109: 3230-3505	Contig81: 46737-47012	Contig105: 562-837	Contig130: 19225-19500		Contig575: 270-545				Contig241: 453-728	Contig242: 440-715	Contig247: 6257-6532
13	BrnT family toxin	Contig5: 75925-76200	Contig4: 50264-50539	Contig393: 1014-1322	Contig668: 2557-2832	Contig9: 8857-9065	Contig247: 8857-9065	Contig1: 3663567-3663842		Contig222: 1-204		Contig279: 5285-5530	Contig197: 32983-33258		Contig336: 393-668	Contig325: 1456-1731	Contig56: 1866-2141	Contig1: 2322308-2322583	Contig1: 1631454-1631729		Contig4: 758668-758943	Contig3: 54117-54407	Contig42: 5-295	Contig121: 11-301	Contig29: 11-301			Contig226: 134-409	Contig47: 4594-4869		Contig2: 39860-40135	Contig395: 815-1090	Contig4: 66890-67165	Contig97: 13412-13687	Contig103: 3334-3609	Contig98: 3334-3609	Contig102: 3334-3609	Contig109: 3468-3743		Contig105: 800-1075	Contig130: 18987-19262		Contig575: 508-783
14	HXXEE domain-containing protein																	Contig1: 2322857-2323297			Contig4: 759217-759657	Contig3: 53403-53843	Contig42: 569-1009	Contig121: 575-1015	Contig29: 575-1015										Contig103: 3883-4323	Contig98: 3883-4323	Contig102: 3883-4323	Contig109: 4017-4457
15	hypothetical protein																	Contig1: 2323308-2324156			Contig4: 759668-760516	Contig3: 52544-53392	Contig42: 1020-1868	Contig121: 1026-1874	Contig29: 1026-1874										Contig103: 4334-5182	Contig98: 4334-5182	Contig102: 4334-5182	Contig109: 4468-5316
Region 27
1	IS1634 family transposase																	Contig1: 2429340-2430998
2	hypothetical protein					Contig5: 4155-4523	Contig110: 4155-4523	Contig1: 3665069-3665434		Contig242: 1353-1721	Contig250: 1353-1721		Contig203: 7002-7370	Contig253: 1839-2207	Contig159: 1676-2044	Contig151: 9844-10212		Contig1: 2431245-2431610		Contig44: 36670-37038	Contig4: 869701-870069								Contig6: 85210-85578	Contig11: 24250-24618		Contig253: 2127-2495	Contig49: 28235-28603	Contig69: 442-810	Contig23: 24348-24716	Contig24: 41464-41832	Contig26: 24348-24716	Contig5: 39309-39668
3	IS607 family transposase																	Contig1: 2431785-2432378
4	hypothetical protein			Contig403: 11153-11371		Contig251: 1282-1500	Contig241: 1533-1751	Contig1: 1822940-1823137	Contig439: 3930-4148				Contig203: 6690-6908	Contig253: 1527-1745	Contig159: 1364-1582	Contig151: 10306-10524	Contig2: 5770-5997	Contig1: 2433596-2433814	Contig1: 389725-389943	Contig44: 37132-37350	Contig4: 870163-870381								Contig6: 84899-85117	Contig11: 23835-24053	Contig22: 8869-9087	Contig253: 2588-2806	Contig53: 27125-27343	Contig211: 96566-96784	Contig23: 24913-25131	Contig24: 42029-42247	Contig26: 24913-25131	Contig5: 39959-40177		Contig44: 372-590	Contig130: 20768-20986	Contig62: 271-489	Contig363: 101-307				Contig114: 11759-11977	Contig393: 2106-2324	Contig720: 2050-2268
5	hypothetical protein	Contig17: 76234-76458	Contig105: 10414-10638	Contig509: 4073-4303	Contig272: 4924-5154	Contig249: 13764-13988	Contig331: 13777-14001	Contig1: 878468-878653	Contig385: 3530-3754	Contig125: 1252-1476	Contig446: 2066-2290	Contig736: 469-699	Contig202: 30734-30958	Contig90: 3063-3293	Contig159: 349-573	Contig151: 11379-11603	Contig2: 6875-7105	Contig1: 2436015-2436239	Contig1: 390842-391066	Contig44: 38228-38452		Contig36: 15289-15513	Contig118: 15289-15513	Contig15: 15305-15529	Contig100: 15305-15529	Contig83: 20318-20542	Contig83: 20094-20318	Contig233: 6446-6670													Contig70: 8347-8571						Contig401: 554-778	Contig226: 4071-4295	Contig439: 696-920
6	ISL3 family transposase																	Contig1: 2436880-2438094
7	IS1380-like element ISMae9 family transposase																	Contig1: 2438234-2439703
8	IS1380-like element ISMae9 family transposase																	Contig1: 2440692-2442176
9	IS5 family transposase																	Contig1: 2442425-2443291
10	hypothetical protein														Contig212: 137-430	Contig204: 137-430	Contig2: 7613-7906	Contig1: 2443329-2443622	Contig1: 392063-392356	Contig44: 40280-40573	Contig4: 879783-880076																		Contig187: 3565-3837
[truncated: 530 more rows]
[truncated: 58 more columns]
